# Supplementary material for: The feasibility of the posterior tibial nerve-flexor hallucis brevis pathway applied in neuromuscular monitoring: a multicentric, controlled, and prospective clinical trial
Source: PeerJ. 2024 Mar 26;12:e17154. doi: 10.7717/peerj.17154 (PMC10979752; doi:10.7717/peerj.17154)
Supplement: Supplemental Information 1 [file peerj-12-17154-s001.zip]

Archive with 27 entries (17 files):
- Raw data/
- Raw data/Figure 1/
- Raw data/Figure 1/Figure 1.tif
- Raw data/Figure 2/
- Raw data/Figure 2/Figure 2.tif
- Raw data/Figure 2/Basic information.xlsx
- Raw data/Figure 3/
- Raw data/Figure 3/Bland-Altman data.xlsx
- Raw data/Figure 3/figure 3.doc
- Raw data/Figure 4/
- Raw data/Figure 4/figure 4.doc
- Raw data/Figure 4/thumb vs toe.xlsx
- Raw data/table 2/
- Raw data/table 2/Table 2.docx
- Raw data/table 2/table2 data.xlsx
- Raw data/table 1/
- Raw data/table 1/table1.doc
- Raw data/table 1/Basic information.xlsx
- Raw data/table 3/
- Raw data/table 3/Table 3.docx
- Raw data/table 3/table3 data.xlsx
- Raw data/table 4/
- Raw data/table 4/Table 4.docx
- Raw data/table 4/table4 data.xlsx
- Raw data/table 5/
- Raw data/table 5/Table 5.docx
- Raw data/table 5/table5 data.xlsx
