# Supplementary material for: The feasibility of the posterior tibial nerve-flexor hallucis brevis pathway applied in neuromuscular monitoring: a multicentric, controlled, and prospective clinical trial
Source: PeerJ. 2024 Mar 26;12:e17154. doi: 10.7717/peerj.17154 (PMC10979752; doi:10.7717/peerj.17154)
Supplement: Supplemental Information 1 [file peerj-12-17154-s001.zip › Raw data/Figure 2/Basic information.xlsx]

## Sheet: S
SubjID	Age	Sex	Height_cm	Weight_kg	Comments	Surgery
S1	43	F	160	55		General surgery
S2	23	F	152	47		Otalaryngology
S3	31	F	155	50	surgery ended before T1	Otalaryngology
S4	34	F	170	81	surgery ended before T1	Otalaryngology
S5	41	M	182	69	movement compressed at hand	Otalaryngology
S6	37	M	165	70		Otalaryngology
S7	35	M	174	95	surgery ended before T1	General surgery
S8	57	F	155	52	movement compressed at hand	Otalaryngology
S9	59	F	152	40	movement compressed at hand	Otalaryngology
S10	45	F	157	55		Otalaryngology
S11	29	F	158	50		General surgery
S12	54	F	159	70	unsuccessful calibration	Urology
S13	60	F	160	60	movement compressed at hand	Urology
S14	60	F	156	40	unsuccessful calibration	General surgery
S15	34	F	162	62		Otalaryngology
S16	37	F	162	70	unsuccessful calibration	General surgery
S17	59	F	155	62	movement compressed at hand	General surgery
S18	38	M	168	66	additional NMBAs	General surgery
S19	49	M	170	74		General surgery
S20	47	F	156	76	movement compressed at hand	General surgery
S21	54	F	157	54	unsuccessful calibration	General surgery
S22	55	M	165	55		General surgery
S23	60	M	160	54		General surgery
S24	40	F	163	52		General surgery
S25	35	F	158	49		General surgery
S26	48	M	170	54		General surgery
S27	60	F	150	52		General surgery
S28	45	F	163	77		General surgery
S29	39	F	158	48		General surgery
S30	42	M	181	84		General surgery
S31	60	F	165	71		General surgery
S32	60	M	166	70		General surgery
S33	29	F	165	75	surgery ended before T1	General surgery
S34	44	F	168	70	surgery ended before T1	General surgery
S35	33	M	178	76		General surgery
S36	60	M	156	48		General surgery
S37	28	F	164	63		General surgery
S38	22	M	182	79		General surgery
S39	38	F	155	62	surgery ended before T1	General surgery
S40	40	M	165	70	movement compressed at foot	Otalaryngology
S41	60	F	152	54	movement compressed at foot	General surgery
S42	42	M	160	63		General surgery
S43	35	F	172	62		General surgery
S44	30	F	162	50	surgery ended before T1	General surgery
S45	60	M	172	84		General surgery
S46	44	F	150	49		General surgery
S47	56	F	160	68		General surgery
S48	33	M	177	69		Otalaryngology
S49	24	F	156	42		General surgery
S50	32	M	170	81		General surgery
S51	51	M	166	73		General surgery
S52	60	F	150	56		General surgery
S53	32	M	176	76		General surgery
S54	49	F	155	65		General surgery
S55	38	F	158	60		General surgery
S56	24	F	157	48		General surgery
S57	46	M	173	60		General surgery
S58	49	F	170	61		General surgery
S59	32	F	153	44		General surgery
S60	29	M	170	67		General surgery
S61	32	F	150	43		General surgery
S62	60	F	155	69		General surgery
S63	60	M	168	70		General surgery
S64	60	M	152	49		General surgery
S65	60	M	160	50		General surgery
S66	29	M	162	60		General surgery
S67	45	M	165	61	movement compressed at hand	General surgery
S68	29	F	163	48		General surgery
S69	26	F	165	50		Otalaryngology
S70	27	F	163	52		Otalaryngology
S71	60	M	176	70		Otalaryngology
S72	32	M	173	71		Otalaryngology
S73	23	M	160	67		Otalaryngology
S74	21	M	183	74		General surgery
S75	39	F	164	57		General surgery
S76	24	M	165	48	surgery ended before T1	Otalaryngology
S77	32	F	157	48		Otalaryngology
S78	60	F	165	58		Otalaryngology
S79	19	M	176	58	surgery ended before T1	Otalaryngology
S80	30	M	162	73		Otalaryngology
S81	60	F	175	62		Otalaryngology
S82	27	F	163	67		Otalaryngology
S83	40	F	152	48		Otalaryngology
S84	47	F	155	67		Otalaryngology
S85	31	M	165	57		Otalaryngology
S86	60	M	173	83		General surgery
S87	45	F	160	54		Otalaryngology
S88	34	M	155	52		Otalaryngology
S89	50	F	160	75		Otalaryngology
S90	27	F	160	52		Otalaryngology
S91	35	M	170	60		Otalaryngology
S92	45	F	163	70		Otalaryngology
S93	29	F	150	55		Otalaryngology
S94	36	M	165	64		Otalaryngology
S95	60	F	158	76		Otalaryngology
S96	29	F	162	50		Otalaryngology
S97	59	F	152	53	movement compressed at foot	Otalaryngology

## Sheet: G
SubjID	Age	Sex	Height_cm	Weight_kg	Comments	Surgery
G1	49	F	155	52		Gynecology
G2	70	M	170	56		General surgery
G3	70	F	150	42.5		Otalaryngology
G4	67	F	158	64		Otalaryngology
G5	69	F	150	50		Otalaryngology
G6	77	M	168	75		Otalaryngology
G7	29	M	172	74		Otalaryngology
G8	70	M	172	80		Otalaryngology
G9	27	M	180	67		Otalaryngology
G10	34	F	161	46		General surgery
G11	43	F	173	69		Otalaryngology
G12	42	F	157	58		Gynecology
G13	71	M	164	72		Otalaryngology
G14	19	M	171	52		Otalaryngology
G15	49	M	165	73		Otalaryngology
G16	70	F	162	74		Gynecology
G17	67	F	160	66		General surgery
G18	48	F	166	68		Gynecology
G19	30	M	173	63		Otalaryngology
G20	39	F	160	70		Otalaryngology
G21	50	F	170	62		Gynecology
G22	67	F	159	57		Gynecology
G23	36	F	156	45		General surgery
G24	77	F	156	55	movement compressed at foot	General surgery
G25	26	F	170	64		Gynecology
G26	37	F	160	60		General surgery
G27	60	M	165	75	movement compressed at foot	Otalaryngology
G28	42	F	160	54		Gynecology
G29	49	F	164	66	additional NMBAs	Gynecology
G30	26	F	173	58		Otalaryngology
G31	33	M	169	68		Otalaryngology
G32	49	M	170	65		General surgery
G33	39	F	160	60	movement compressed at hand	Gynecology
G34	49	M	173	76	movement compressed at hand	General surgery
G35	46	F	159	51		Gynecology
G36	46	F	156	64		Gynecology
G37	60	M	169	62	movement compressed at hand	Otalaryngology
G38	31	F	164	47		Otalaryngology
G39	77	M	163	57	movement compressed at hand	General surgery
G40	77	F	148	49.5	movement compressed at hand	General surgery
G41	28	F	157	62.5	movement compressed at hand	General surgery
G42	45	F	159	56		Gynecology
G43	35	F	153	58		Gynecology
G44	77	F	165	70		General surgery
G45	47	F	163	66		General surgery
G46	77	M	168	65	movement compressed at hand	Otalaryngology
G47	69	F	162	64.5		General surgery
G48	36	F	168	57	surgery ended before T1	Otalaryngology
G49	40	F	158	55	unsuccessful calibration	Gynecology
G50	38	F	152	53	additional NMBAs	General surgery
G51	39	F	173	72	additional NMBAs	General surgery
G52	77	F	158	57	additional NMBAs	Otalaryngology
G53	46	F	156	48		General surgery

## Sheet: J
SubjID	Age	Sex	Height_cm	Weight_kg	Comments	Surgery
J1	69	F	160	58		General surgery
J2	66	F	158	63		General surgery
J3	42	F	160	51		Otalaryngology
J4	31	M	174	55		Otalaryngology
J5	23	M	160	65		Otalaryngology
J6	39	F	156	60		General surgery
J7	56	M	160	49		Otalaryngology
J8	27	F	160	45		Orthopedics
J9	63	F	153	75		General surgery
J10	41	M	170	69		General surgery
J11	69	M	166	67		General surgery
J12	23	M	175	55		General surgery
J13	29	F	155	45		Otalaryngology
J14	45	M	163	70		Otalaryngology
J15	31	F	178	60		Otalaryngology
J16	66	M	172	70		General surgery
J17	30	F	165	65		General surgery
J18	29	F	160	57	movement compressed at foot	General surgery
J19	18	M	177	86		Orthopedics
J20	69	F	156	66	additional NMBAs	General surgery
J21	19	M	171	67		General surgery
J22	64	M	174	72		General surgery
J23	70	M	168	70	unsuccessful calibration	General surgery
J24	69	M	160	60		Otalaryngology
J25	34	M	160	55		Otalaryngology
J26	39	F	158	61		General surgery
J27	34	M	175	53		Orthopedics
J28	32	F	150	42		Otalaryngology
J29	24	M	167	52		Otalaryngology
J30	35	F	156	64		Otalaryngology
J31	70	M	173	77.5		Otalaryngology
J32	27	F	167	47		Otalaryngology
J33	34	F	158	50		Otalaryngology
J34	22	M	168	62.5		Otalaryngology
J35	45	M	171	62		Otalaryngology
J36	69	M	170	80		Otalaryngology
J37	48	M	164	62		Otalaryngology
J38	47	F	155	45	movement compressed at foot	Orthopedics
J39	71	F	152	42	additional NMBAs	Otalaryngology
J40	63	M	172	65		Otalaryngology
J41	63	M	163	72.5		Orthopedics
J42	18	M	170	50		Otalaryngology
J43	44	F	159	55		Otalaryngology
J44	37	F	160	42	additional NMBAs	Otalaryngology
J45	18	M	170	50		Otalaryngology
J46	43	M	165	68	movement compressed at foot	Otalaryngology
J47	49	M	165	75		Otalaryngology
J48	28	F	150	45		Otalaryngology
J49	64	F	158	40	movement compressed at foot	Otalaryngology
J50	60	F	150	50		Otalaryngology
J51	69	M	168	65		Otalaryngology
J52	18	F	163	60	additional NMBAs	Otalaryngology
