# Supplementary material for: The feasibility of the posterior tibial nerve-flexor hallucis brevis pathway applied in neuromuscular monitoring: a multicentric, controlled, and prospective clinical trial
Source: PeerJ. 2024 Mar 26;12:e17154. doi: 10.7717/peerj.17154 (PMC10979752; doi:10.7717/peerj.17154)
Supplement: Supplemental Information 1 [file peerj-12-17154-s001.zip › Raw data/Figure 3/Bland-Altman data.xlsx]

## Sheet: onset time（hand）
number/timing	0	17	34	51	68	85	102	119	136	153	170	187	204	221	238	255	272	289	306	323	340
1	100	100	115	103	104	103	102	87	93	91	84	77	76	80	62	4	4	0	0	0	0
2	113	112	113	106	99	97	79	78	4	4	0	0	0	0	0	0	0	0	0	0	0
3	89	90	90	92	91	98	106	103	98	100	90	78	87	85	3	0	0	0	0	0	0
4	111	100	100	100	90	79	77	50	3	0	0	0	0	0	0	0	0	0	0	0	0
5	100	100	100	100	100	100	100	100	87	96	87	82	76	66	53	50	0	0	0	0	0
6	111	120	114	114	106	98	90	85	80	66	50	50	1	0	0	0	0	0	0	0	0
7	105	102	103	104	103	106	101	99	97	94	98	97	98	102	97	95	90	71	4	0	0
8	108	88	85	97	97	95	84	72	79	50	1	0	0	0	0	0	0	0	0	0	0
9	100	100	100	100	100	93	86	78	76	74	0	0	0	0	0	0	0	0	0	0	0
10	113	117	116	117	111	104	89	79	77	81	75	66	3	0	0	0	0	0	0	0	0
11	119	122	124	125	127	111	100	94	83	70	4	0	0	0	0	0	0	0	0	0	0
12	110	109	107	106	100	95	95	87	84	81	76	75	77	77	75	31	4	3	1	1	1
13	100	100	100	100	100	96	90	80	69	74	4	2	0	0	0	0	0	0	0	0	0
14	110	114	103	106	99	98	97	4	0	0	0	0	0	0	0	0	0	0	0	0	0
15	92	87	93	89	93	94	86	95	105	100	89	90	90	85	0	0	0	0	0	0	0
16	102	98	95	97	100	92	100	95	99	97	81	97	91	85	79	72	4	4	1	0	0
17	101	103	94	91	90	79	70	70	4	4	3	1	0	0	0	0	0	0	0	0	0
18	108	116	116	119	117	107	99	92	72	4	1	0	0	0	0	0	0	0	0	0	0
19	95	100	99	95	95	92	87	90	86	85	4	2	2	0	0	0	0	0	0	0	0
20	102	108	98	104	102	96	90	89	83	84	86	4	4	4	0	0	0	0	0	0	0
21	107	110	102	93	83	77	81	88	80	0	0	0	0	0	0	0	0	0	0	0	0
22	101	102	105	103	99	96	98	91	90	4	4	0	0	0	0	0	0	0	0	0	0
23	100	100	100	95	88	76	75	73	70	4	3	0	0	0	0	0	0	0	0	0	0
24	98	100	92	88	84	79	73	75	50	0	0	0	0	0	0	0	0	0	0	0	0
25	103	105	103	103	101	101	102	99	95	91	89	82	80	78	76	77	4	4	4	3	0
26	112	114	112	100	102	100	93	90	4	2	2	2	0	0	0	0	0	0	0	0	0
27	98	96	96	96	96	95	85	78	74	72	78	3	0	0	0	0	0	0	0	0	0
28	110	115	114	115	116	118	117	116	118	111	98	87	80	79	70	80	4	0	0	0	0
29	112	111	113	111	110	95	98	91	92	91	87	85	77	80	69	4	4	4	0	0	0
30	97	108	110	94	100	97	87	80	74	4	1	0	0	0	0	0	0	0	0	0	0
31	105	109	114	97	103	102	101	91	80	60	66	4	0	0	0	0	0	0	0	0	0
32	120	115	111	107	103	90	82	78	4	4	4	2	0	0	0	0	0	0	0	0	0
33	90	92	81	84	84	104	79	4	1	0	0	0	0	0	0	0	0	0	0	0	0
34	106	87	94	86	76	78	4	1	0	0	0	0	0	0	0	0	0	0	0	0	0
35	95	94	94	94	93	95	92	85	64	4	1	0	0	0	0	0	0	0	0	0	0
36	98	123	105	105	98	90	84	80	81	62	4	2	0	0	0	0	0	0	0	0	0
37	106	106	106	99	98	92	90	84	80	76	4	4	3	0	0	0	0	0	0	0	0
38	100	94	101	58	97	98	94	90	101	85	83	4	0	0	0	0	0	0	0	0	0
39	112	114	117	115	113	76	32	23	58	4	1	0	0	0	0	0	0	0	0	0	0
40	85	92	94	100	93	95	89	88	88	91	89	88	83	76	4	4	4	3	0	0	0
41	105	108	101	98	55	4	4	2	4	0	0	0	0	0	0	0	0	0	0	0	0
42	100	94	94	103	101	92	98	86	83	91	86	81	83	4	4	0	0	0	0	0	0
43	106	112	115	109	108	105	101	98	91	86	77	4	4	0	0	0	0	0	0	0	0
44	100	84	73	96	97	96	105	93	103	102	71	82	70	4	4	2	0	0	0	0	0
45	97	95	98	102	98	91	85	72	48	4	0	0	0	0	0	0	0	0	0	0	0
46	98	106	107	111	108	102	99	91	61	64	1	1	0	0	0	0	0	0	0	0	0
47	102	105	102	92	50	75	80	4	4	4	3	2	0	0	0	0	0	0	0	0	0
48	106	98	103	101	100	88	98	97	102	103	102	97	4	4	0	0	0	0	0	0	0
49	98	107	105	101	97	89	82	74	73	64	4	1	0	0	0	0	0	0	0	0	0
50	103	105	107	108	105	100	81	120	89	82	48	4	2	0	0	0	0	0	0	0	0
51	109	109	108	108	108	109	108	107	107	105	103	101	101	99	88	4	3	2	1	0	0
52	109	110	108	108	104	101	92	88	83	79	72	4	4	4	0	0	0	0	0	0	0
53	108	103	117	110	98	97	90	89	83	61	57	4	4	4	4	3	2	0	0	0	0
54	90	104	121	105	105	97	95	98	89	82	78	4	2	0	0	0	0	0	0	0	0
55	111	116	119	121	119	118	114	110	103	96	95	87	84	80	80	4	2	1	0	0	0
56	97	105	102	115	97	87	89	83	79	74	70	4	2	0	0	0	0	0	0	0	0
57	83	91	99	91	89	79	66	60	70	63	66	4	3	1	0	0	0	0	0	0	0
58	88	89	90	95	90	88	91	87	89	76	81	73	68	73	4	2	0	0	0	0	0
59	94	94	90	28	89	118	94	93	93	81	71	70	69	71	76	79	76	4	2	0	0
60	103	104	109	102	108	106	101	104	98	88	82	81	77	75	76	80	65	4	4	3	1
61	99	94	90	97	131	129	131	131	124	114	114	101	78	4	4	1	0	0	0	0	0
62	101	112	113	114	112	108	111	111	110	97	91	83	79	4	4	0	0	0	0	0	0
63	105	107	106	105	100	95	91	96	100	99	4	4	0	0	0	0	0	0	0	0	0
64	115	113	101	87	73	71	4	1	1	0	0	0	0	0	0	0	0	0	0	0	0
65	119	113	113	98	101	95	91	90	87	70	4	3	0	0	0	0	0	0	0	0	0
66	108	105	102	101	99	97	89	72	62	51	45	39	4	4	2	0	0	0	0	0	0
67	98	98	92	97	95	93	90	86	76	69	4	2	0	0	0	0	0	0	0	0	0
68	101	102	91	80	98	4	4	3	0	0	0	0	0	0	0	0	0	0	0	0	0
69	85	96	96	98	96	92	90	91	85	4	4	4	4	3	0	0	0	0	0	0	0
70	109	104	100	106	96	93	93	83	86	90	4	4	3	2	0	0	0	0	0	0	0
71	115	110	110	95	93	90	88	90	81	4	4	1	0	0	0	0	0	0	0	0	0
72	101	102	104	98	92	88	86	88	4	4	0	0	0	0	0	0	0	0	0	0	0
73	95	94	86	81	92	72	4	3	0	0	0	0	0	0	0	0	0	0	0	0	0
74	95	100	98	97	94	92	86	79	71	73	74	88	4	4	2	0	0	0	0	0	0
75	99	90	89	85	109	93	100	72	72	4	1	1	0	0	0	0	0	0	0	0	0
76	102	105	111	102	109	104	98	105	99	94	90	4	4	3	0	0	0	0	0	0	0
77	109	104	103	96	100	91	88	83	74	74	69	74	68	60	4	1	0	0	0	0	0
78	107	103	103	105	95	95	85	0	0	0	0	0	0	0	0	0	0	0	0	0	0
79	95	95	104	106	100	81	56	43	26	2	2	2	1	1	0	0	0	0	0	0	0
80	97	98	96	101	105	88	78	74	76	4	4	3	1	0	0	0	0	0	0	0	0
81	98	103	96	101	105	99	95	87	80	62	4	0	0	0	0	0	0	0	0	0	0
82	89	103	79	76	89	85	82	85	94	93	90	95	4	4	3	2	0	0	0	0	0
83	99	100	99	100	95	84	72	67	72	58	2	0	0	0	0	0	0	0	0	0	0
84	105	117	116	114	115	120	109	101	103	96	79	4	1	0	0	0	0	0	0	0	0
85	107	90	76	75	58	79	69	97	92	4	4	4	2	1	1	0	0	0	0	0	0
86	98	50	133	117	115	113	99	102	102	101	99	87	4	3	1	2	0	0	0	0	0
87	103	108	110	108	104	90	83	79	69	4	3	0	0	0	0	0	0	0	0	0	0
88	105	108	109	107	106	105	4	4	4	4	3	0	0	0	0	0	0	0	0	0	0
89	112	112	104	102	99	100	101	99	95	90	86	80	4	3	3	0	0	0	0	0	0
90	95	98	99	84	87	87	88	80	66	57	48	4	0	0	0	0	0	0	0	0	0
91	101	97	98	102	102	101	94	91	82	79	76	68	4	4	3	2	1	0	0	0	0
92	112	85	82	83	71	4	3	0	0	0	0	0	0	0	0	0	0	0	0	0	0
93	107	121	124	119	122	121	113	121	118	110	90	79	71	3	0	0	0	0	0	0	0
94	105	102	104	105	103	98	92	90	86	88	85	83	78	73	74	4	4	4	3	3	3
95	105	107	108	110	104	108	92	92	91	78	4	4	4	4	3	0	0	0	0	0	0
96	100	102	110	112	109	111	105	101	93	93	88	84	86	87	82	85	4	4	4	3	2
97	96	98	95	98	96	89	91	94	91	76	68	4	3	0	0	0	0	0	0	0	0
98	105	127	109	110	105	103	99	96	90	86	83	73	4	3	0	0	0	0	0	0	0
99	110	108	111	112	103	92	80	4	4	1	0	0	0	0	0	0	0	0	0	0	0
100	105	116	108	101	113	91	98	108	114	107	96	90	82	4	4	4	3	0	0	0	0
101	65	93	99	106	106	106	107	104	114	94	94	82	68	56	39	25	4	2	0	0	0
102	102	106	104	107	110	94	87	81	76	4	4	4	2	0	0	0	0	0	0	0	0
103	105	94	101	103	105	100	100	4	4	4	0	0	0	0	0	0	0	0	0	0	0
104	108	113	108	117	123	122	113	113	112	113	112	110	113	112	113	117	4	4	4	4	3
105	102	105	101	106	107	103	98	90	91	91	85	95	4	4	4	0	0	0	0	0	0
106	90	106	102	100	103	95	93	97	101	91	4	4	3	0	0	0	0	0	0	0	0
107	101	113	104	93	94	84	71	4	1	0	0	0	0	0	0	0	0	0	0	0	0
108	118	117	111	101	112	4	4	3	0	0	0	0	0	0	0	0	0	0	0	0	0
109	97	97	101	99	102	97	96	95	90	89	84	78	4	3	0	0	0	0	0	0	0
110	108	106	107	106	106	103	104	102	99	95	86	81	74	74	70	4	3	0	0	0	0
111	102	105	106	108	108	93	87	66	2	2	2	0	0	0	0	0	0	0	0	0	0
112	99	104	103	98	102	105	100	102	99	103	97	91	87	83	81	77	74	4	4	4	3
113	88	85	88	87	76	82	86	101	116	146	130	4	4	4	4	2	1	0	0	0	0
114	113	99	98	99	100	99	102	118	96	90	82	75	67	53	4	2	0	0	0	0	0
115	113	89	106	98	76	97	87	78	89	94	109	104	96	90	91	4	4	4	4	3	4
116	92	92	89	97	86	90	89	88	82	76	70	63	67	67	97	4	4	1	0	0	0
117	103	99	101	103	105	103	97	91	88	80	69	4	1	0	0	0	0	0	0	0	0
118	116	110	113	113	110	103	101	96	93	79	74	83	4	3	0	0	0	0	0	0	0
119	105	160	107	108	95	87	81	75	4	3	0	0	0	0	0	0	0	0	0	0	0
120	123	115	121	115	112	112	109	103	100	92	74	4	4	3	0	0	0	0	0	0	0
121	98	99	98	101	96	99	92	84	78	4	4	1	0	0	0	0	0	0	0	0	0
122	109	97	96	112	88	74	77	72	83	68	4	1	0	0	0	0	0	0	0	0	0
123	96	90	91	81	76	4	4	0	0	0	0	0	0	0	0	0	0	0	0	0	0
124	118	106	101	100	94	94	94	93	85	70	4	2	0	0	0	0	0	0	0	0	0
125	108	105	112	114	111	107	105	100	4	3	0	0	0	0	0	0	0	0	0	0	0
126	107	116	108	96	93	93	93	85	90	4	4	0	0	0	0	0	0	0	0	0	0
127	98	98	92	94	88	78	4	4	0	0	0	0	0	0	0	0	0	0	0	0	0
128	110	111	112	110	110	110	108	103	94	84	77	4	4	0	0	0	0	0	0	0	0
average value	102.732	103.37	102.701	100.465	98.9134	92.189	84.8031	77.4488	69.3858	55.5906	41.9528	30.2835	21.2283	16.8661	12.7323	7.29921	2.92913	0.968504	0.283465	0.188976	0.133858

## Sheet: onset time（foot）
number/timing	0	17	34	51	68	85	102	119	136	153	170	187	204	221	238	255	272	289	306	323	340
1	108	87	79	89	94	95	103	97	85	80	77	67	66	72	73	72	70	2	0	0	0
2	100	100	98	79	69	65	76	64	46	40	3	1	0	0	0	0	0	0	0	0	0
3	114	130	124	127	125	122	114	102	92	75	66	62	65	56	50	2	1	0	0	0	0
4	97	86	80	71	74	71	73	67	56	58	51	46	35	3	0	0	0	0	0	0	0
5	100	110	107	105	107	110	113	111	109	108	104	97	92	82	80	69	68	59	55	66	0
6	95	73	79	89	78	75	72	88	68	77	72	71	64	66	72	55	1	0	0	0	0
7	100	100	91	93	82	83	76	87	90	93	99	94	99	78	75	72	65	57	53	40	28
8	100	100	103	96	68	53	51	43	42	55	19	4	0	0	0	0	0	0	0	0	0
9	113	109	121	117	115	114	114	113	22	0	0	0	0	0	0	0	0	0	0	0	0
10	111	104	106	107	103	100	99	91	83	80	75	66	60	56	40	2	0	0	0	0	0
11	100	80	76	69	69	70	64	57	52	4	1	0	0	0	0	0	0	0	0	0	0
12	111	100	100	100	100	96	89	83	70	65	60	63	40	1	1	0	0	0	0	0	0
13	100	99	83	87	92	99	101	103	103	105	95	85	82	77	75	70	72	71	67	52	4
14	92	98	99	99	99	98	94	94	86	78	69	65	50	1	0	0	0	0	0	0	0
15	51	51	70	62	45	34	33	35	23	1	0	0	0	0	0	0	0	0	0	0	0
16	98	96	79	93	93	91	87	88	83	76	69	61	48	39	32	26	2	0	0	0	0
17	105	103	100	99	97	84	51	59	68	65	63	66	66	64	69	63	71	67	65	53	48
18	105	107	104	99	96	91	88	87	98	82	82	80	75	2	1	0	0	0	0	0	0
19	106	106	104	106	103	103	99	109	91	86	84	80	88	81	76	4	0	0	0	0	0
20	90	85	86	84	87	83	83	79	70	66	55	48	49	48	38	37	3	1	0	0	0
21	100	101	103	102	102	100	106	103	93	82	75	70	67	63	49	3	1	1	0	0	0
22	73	84	85	89	86	94	97	95	81	80	85	3	0	0	0	0	0	0	0	0	0
23	123	115	95	89	83	69	60	66	58	63	3	0	0	0	0	0	0	0	0	0	0
24	92	87	83	81	79	75	74	73	71	79	47	30	2	0	0	0	0	0	0	0	0
25	112	110	110	97	102	108	106	80	88	85	81	72	65	53	53	35	12	1	0	0	0
26	105	104	109	108	107	102	97	97	92	84	71	60	49	38	2	1	0	0	0	0	0
27	85	67	72	50	84	75	72	79	73	79	83	70	0	0	0	0	0	0	0	0	0
28	90	93	83	82	81	95	100	99	89	99	92	86	90	76	80	62	3	0	0	0	0
29	111	102	111	106	110	124	119	119	52	98	89	68	4	4	0	0	0	0	0	0	0
30	97	89	71	70	73	71	61	62	58	52	48	52	29	0	0	0	0	0	0	0	0
31	93	99	97	92	103	86	66	76	67	52	48	48	37	44	3	0	0	0	0	0	0
32	141	80	90	97	94	58	74	74	4	4	4	1	0	0	0	0	0	0	0	0	0
33	105	79	91	82	82	81	78	72	75	67	71	48	36	2	0	0	0	0	0	0	0
34	98	121	80	85	83	82	84	84	79	67	61	57	74	74	4	1	0	0	0	0	0
35	70	77	75	77	77	77	75	71	68	60	51	49	48	30	2	0	0	0	0	0	0
36	101	102	101	103	106	104	100	95	85	71	74	75	4	4	2	0	0	0	0	0	0
37	72	71	71	78	70	75	73	80	75	61	67	3	1	0	0	0	0	0	0	0	0
38	87	76	70	77	76	74	70	70	72	94	70	60	60	45	47	45	42	3	2	1	0
39	71	72	74	75	78	77	78	73	66	62	54	49	45	47	43	36	0	0	0	0	0
40	59	61	62	63	66	63	63	61	56	55	55	53	67	39	25	3	0	0	0	0	0
41	84	76	55	65	73	74	70	66	57	52	53	55	32	1	1	0	0	0	0	0	0
42	107	160	160	160	160	157	160	160	160	115	4	4	4	4	3	0	0	0	0	0	0
43	92	107	100	96	93	87	82	79	73	69	66	59	4	4	1	0	0	0	0	0	0
44	148	129	124	121	119	117	116	113	112	97	99	81	83	75	4	2	0	0	0	0	0
45	99	82	82	89	91	87	78	88	87	80	77	69	60	51	43	2	2	0	0	0	0
46	83	56	71	76	76	73	70	53	67	74	49	47	42	4	2	0	0	0	0	0	0
47	107	106	107	105	105	105	96	96	86	81	75	72	69	56	2	2	1	0	0	0	0
48	120	118	123	115	108	110	87	80	80	62	55	49	50	44	39	4	0	0	0	0	0
49	105	102	100	91	87	90	94	95	92	93	86	89	83	83	80	72	67	69	4	4	1
50	77	73	72	71	66	56	56	52	48	51	4	1	0	0	0	0	0	0	0	0	0
51	93	80	76	76	76	77	76	75	70	64	60	57	54	53	44	4	4	1	1	1	0
52	109	103	99	98	102	98	98	99	98	97	100	100	99	95	91	91	81	73	77	61	46
53	93	72	65	66	69	72	73	74	75	76	75	69	63	55	61	55	43	36	4	1	0
54	97	78	111	115	94	100	99	95	90	88	78	70	60	57	57	58	55	44	4	1	0
55	98	98	104	103	49	98	88	83	116	104	133	90	94	4	3	0	0	0	0	0	0
56	107	121	110	112	102	103	98	94	92	87	78	72	64	58	54	53	4	1	0	0	0
57	108	109	105	103	101	63	55	71	48	4	4	1	0	0	0	0	0	0	0	0	0
58	105	95	92	116	93	99	98	103	115	102	95	79	75	62	49	53	49	56	43	3	1
59	105	128	101	136	94	129	130	119	114	86	126	95	93	89	91	86	86	81	72	4	2
60	115	92	78	77	73	85	72	77	78	80	69	4	2	1	0	0	0	0	0	0	0
61	95	94	100	99	92	94	96	100	100	99	100	81	75	4	4	3	2	2	2	2	1
62	51	45	53	51	48	46	59	56	53	47	47	4	4	2	0	0	0	0	0	0	0
63	93	92	91	78	87	83	82	84	79	73	79	71	66	61	60	57	42	2	1	0	0
64	119	101	103	104	105	97	101	99	100	92	88	82	81	79	4	4	4	0	0	0	0
65	123	95	104	100	118	88	90	90	89	83	79	77	72	61	64	2	0	0	0	0	0
66	102	106	80	86	98	96	91	87	87	81	72	64	57	57	48	1	0	0	0	0	0
67	83	73	67	71	77	74	79	79	74	70	67	65	60	53	50	47	41	43	36	40	44
68	79	86	86	84	78	77	72	67	67	62	68	70	71	61	52	40	4	0	0	0	0
69	107	131	135	125	127	59	83	76	68	4	4	0	0	0	0	0	0	0	0	0	0
70	123	120	104	102	89	86	81	86	75	75	69	69	60	58	85	80	4	0	0	0	0
71	127	108	101	100	83	95	99	98	91	83	78	65	56	48	47	38	31	3	1	0	0
72	107	55	98	100	96	63	71	94	77	107	98	96	95	88	86	82	81	4	0	0	0
73	86	79	78	82	84	83	81	74	68	63	60	60	45	1	0	0	0	0	0	0	0
74	98	106	114	118	119	114	107	96	91	91	102	93	80	72	74	86	78	4	1	0	0
75	107	78	106	107	101	94	92	95	87	83	77	69	59	54	50	46	37	2	0	0	0
76	104	86	92	93	89	97	105	98	89	78	77	69	61	38	1	0	0	0	0	0	0
77	101	103	105	107	108	110	105	106	98	91	82	75	66	58	4	4	0	0	0	0	0
78	111	89	72	71	70	65	66	65	67	65	67	64	63	56	51	60	61	4	4	2	0
79	78	66	67	70	72	72	70	76	76	64	59	61	61	70	66	4	1	0	0	0	0
80	87	75	41	45	48	61	45	56	49	50	4	0	0	0	0	0	0	0	0	0	0
81	97	98	101	94	105	104	103	89	29	9	3	2	2	2	2	1	0	0	0	0	0
82	60	34	38	36	44	48	43	43	39	28	4	3	1	2	0	0	0	0	0	0	0
83	110	79	79	89	67	68	80	74	74	74	77	73	66	4	4	1	0	0	0	0	0
84	90	77	79	81	82	83	83	82	80	76	74	67	62	59	56	53	51	4	4	0	0
85	104	63	64	66	69	72	72	72	70	70	4	4	4	4	4	4	0	0	0	0	0
86	105	141	138	117	137	144	144	134	126	112	102	4	4	4	4	3	0	0	0	0	0
87	82	65	54	59	69	78	65	102	62	93	87	4	1	0	0	0	0	0	0	0	0
88	120	105	122	81	132	126	107	108	107	103	98	99	78	62	4	4	1	0	0	0	0
89	101	96	103	112	113	120	113	112	106	109	100	101	100	91	90	97	89	4	4	3	0
90	97	109	105	116	113	115	123	98	95	66	45	27	4	3	0	0	0	0	0	0	0
91	87	62	69	72	75	81	80	80	75	71	65	56	51	44	42	40	28	1	0	0	0
92	111	111	113	110	110	107	104	95	103	109	107	103	103	108	89	56	57	4	1	1	0
93	98	89	92	95	86	88	90	81	77	68	59	50	50	55	71	4	4	1	1	0	0
94	86	67	66	68	69	88	64	69	71	65	60	55	52	58	59	67	4	4	3	3	0
95	84	94	79	56	59	54	58	60	61	42	56	4	4	0	0	0	0	0	0	0	0
96	108	106	104	1012	109	112	111	107	87	4	4	0	0	0	0	0	0	0	0	0	0
97	122	112	109	116	111	112	115	113	107	104	99	92	84	75	70	63	52	51	46	2	1
98	94	88	90	82	80	88	92	81	75	59	60	60	67	69	58	4	4	1	1	0	0
99	103	98	111	103	103	99	96	102	98	93	90	81	80	68	70	61	70	72	70	4	4
100	92	88	91	98	91	95	99	96	89	83	75	70	59	56	51	49	37	2	1	0	0
101	92	106	105	105	102	97	101	100	103	102	108	103	121	96	4	4	1	0	0	0	0
102	110	110	110	110	110	100	4	4	3	3	2	0	0	0	0	0	0	0	0	0	0
103	109	108	98	112	100	98	94	96	93	97	89	92	90	80	81	78	63	4	2	1	0
104	98	103	102	109	102	100	99	89	95	94	92	93	92	86	72	65	60	4	4	0	0
105	103	104	102	109	102	108	104	105	103	102	95	4	4	1	1	0	0	0	0	0	0
106	114	92	95	94	101	98	77	74	71	59	45	38	36	28	2	0	0	0	0	0	0
107	108	107	76	92	78	29	45	60	90	51	41	41	76	38	39	3	2	1	0	0	0
108	72	64	91	73	74	81	79	71	56	41	41	44	42	38	4	1	0	0	0		0
109	107	82	98	92	76	71	76	4	4	4	4	4	2	0	0	0	0	0	0	0	0
110	101	99	98	109	96	90	78	65	4	4	4	1	0	0	0	0	0	0	0	0	0
111	95	100	98	98	92	84	85	79	72	68	71	69	4	1	0	0	0	0	0	0	0
112	111	101	97	99	97	95	98	96	86	79	71	64	61	63	62	61	62	4	1	0	0
113	120	123	115	130	116	115	116	116	111	103	95	86	79	68	67	66	70	4	1	0	0
114	111	113	114	114	112	116	109	103	102	109	112	98	91	76	4	2	1	0	0	0	0
115	89	69	160	160	160	160	50	160	160	77	75	65	55	97	64	51	54	39	34	27	23
116	107	100	97	95	95	94	92	88	83	78	72	65	61	56	51	48	44	40	40	37	39
117	105	102	110	113	93	131	137	120	147	133	133	105	89	4	4	3	0	0	0	0	0
118	75	82	98	100	85	82	106	84	83	87	86	86	82	79	72	64	56	52	44	42	38
119	92	88	72	77	73	77	76	75	76	74	69	59	48	39	34	30	23	1	0	0	0
120	98	72	95	79	84	82	87	88	82	76	67	60	52	53	33	1	0	0	0	0	0
121	60	44	145	59	89	50	69	76	94	4	4	0	0	0	0	0	0	0	0	0	0
122	89	67	77	82	81	91	90	81	83	74	4	0	0	0	0	0	0	0	0	0	0
123	77	78	64	66	69	71	67	64	55	49	57	2	1	0	0	0	0	0	0	0	0
124	109	101	147	131	132	135	127	125	125	120	103	83	74	52	4	0	0	0	0	0	0
125	121	93	63	36	123	160	137	128	127	119	96	91	4	2	0	0	0	0	0	0	0
126	54	64	66	63	71	73	53	45	47	4	2	0	0	0	0	0	0	0	0	0	0
127	82	64	74	77	76	77	72	68	62	56	58	54	54	56	59	60	4	0	0	0	0
128	67	81	33	76	96	99	99	82	4	4	4	1	0	0	0	0	0	0	0	0	0
129	112	116	102	100	102	103	106	103	100	91	83	79	77	68	79	4	3	1	0	0	0
130	113	112	113	110	112	99	101	88	87	88	81	60	4	1	0	0	0	0	0	0	0
131	93	73	75	66	62	64	66	65	69	67	68	64	60	54	42	49	54	4	1	1	0
average value	98.1603	92.2672	92.7557	98.9084	91.1679	89.8702	86.6107	85.0382	78.5496	70.7328	63.6412	53.2366	46.1908	37.1145	29.1221	21.3053	15.9008	7.51908	5.72519	3.47692	2.1374

## Sheet: recovery（hand）
number/timing	0	17	34	51	68	85	102	119	136	153	170	187	204	221	238	255	272	289	306	323	340	357	374	391	408	425	442	459	476	493	510	527	544	561	578	595	612	629	646	663	680	697	714	731	748	765	782	799	816
1	0	0	0	0	1	1	1	1	1	1	1	1	1	1	1	1	1	1	1	1	1	1	1	1	1	1	1	1	1	1	1	1	1	1	1	2	2	2	2	2	2	2	2	2	2	2	2	3	3
2	1	1	1	1	1	1	1	1	1	1	1	1	1	1	1	1	2	2	2	2	2	2	2	2	2	2	2	2	2	3	3	3	4	4	4	33	24	31	30	33	34	29	34	32	35	32	36	37	38
3	0	0	0	0	0	0	0	0	0	0	0	0	0	0	0	0	0	0	1	1	1	1	1	1	1	1	1	2	2	2	2	2	2	2	3	3	3	8	10	10	9	16	9	12	14	13	12	16	14
4	0	0	0	0	0	0	0	0	0	0	0	0	0	0	0	0	0	1	1	1	1	1	1	1	1	1	1	1	1	2	2	2	2	2	2	2	2	2	2	3	3	3	3	3	3	3	3	3	3
5	2	2	2	2	3	3	3	3	4	4	4	4	15	19	23	17	18	18	19	19	18	19	20	20	18	14	18	16	18	18	17	18	18	16	19	17	18	20	19	18	18	15	16	16	17	18	18	18	18
6	1	1	1	1	1	1	1	1	1	1	1	1	1	1	1	1	1	1	1	1	1	1	1	1	1	1	1	1	1	1	1	1	1	1	1	1	1	1	1	1	1	1	1	2	2	2	2	2	2
7	1	1	1	1	1	1	1	1	1	1	1	1	1	1	1	1	1	1	1	1	1	1	1	1	2	2	2	2	2	2	2	2	2	2	2	2	3	3	3	3	3	3	3	3	3	4	4	3	23
8	1	1	1	1	1	1	1	1	1	1	1	1	1	1	1	2	2	2	2	2	2	2	2	2	2	2	2	2	2	2	3	3	3	3	3	20	24	21	25	26	25	24	24	24	23	23	27	24	24
9	1	1	1	1	1	1	1	1	1	1	1	1	1	1	1	1	2	2	2	2	2	2	2	2	2	2	2	2	2	3	3	3	18	22	22	21	18	19	20	23	20	22	26	22	23	26	27	30	27
10	1	1	2	1	1	1	1	1	1	2	2	2	2	2	2	2	2	2	2	2	2	2	2	3	3	2	2	4	14	15	16	16	17	26	33	31	38	22	27	30	32	31	30	28	30	33	34	34	32
11	0	0	0	0	0	0	0	0	0	0	0	0	0	0	0	0	0	0	0	0	0	0	0	0	0	0	0	0	0	0	0	0	0	0	0	0	0	0	0	0	0	0	0	0	0	0	0	0	1
12	1	1	1	1	1	1	1	1	1	1	1	1	2	2	2	2	2	2	2	2	2	2	3	3	3	3	13	14	15	16	16	15	18	15	16	21	20	16	19	19	22	24	19	21	23	23	23	25	24
13	1	1	1	1	1	1	1	1	1	1	1	1	1	1	1	1	1	1	1	2	2	2	2	2	2	2	2	2	2	2	2	3	3	17	22	18	25	22	27	28	31	27	34	39	39	39	47	46	51
14	1	1	1	1	1	1	1	1	1	1	1	1	1	1	1	1	1	1	1	1	1	2	2	2	2	2	2	2	2	2	2	2	2	2	3	3	3	3	10	10	10	10	9	10	11	11	12	11	12
15	0	0	0	0	0	0	0	0	0	0	0	0	0	0	0	0	0	0	0	0	0	0	0	0	0	0	0	0	0	0	0	0	0	0	0	0	0	0	0	0	0	0	0	0	0	0	0	1	1
16	1	1	1	1	1	1	1	1	1	1	1	1	1	1	1	1	1	1	1	1	1	1	1	1	1	1	1	1	1	1	1	1	1	1	1	1	1	1	1	1	1	1	2	2	2	2	2	2	2
17	1	1	1	1	1	1	1	1	1	1	1	1	1	1	1	2	2	2	2	2	2	2	2	2	3	3	3	3	3	14	16	18	11	12	13	14	15	13	16	14	17	19	19	17	20	19	21	24	26
18	0	0	0	0	1	1	1	1	1	1	1	1	1	1	1	1	1	1	1	1	1	1	1	1	2	2	2	2	2	2	2	2	2	2	2	2	2	2	3	3	3	13	14	16	16	17	16	17	19
19	1	1	1	1	1	1	1	1	1	1	1	1	1	1	1	2	2	2	2	2	2	2	2	2	2	2	2	2	2	2	2	3	3	3	3	3	3	3	13	12	11	13	14	11	16	12	13	14	12
20	0	0	0	0	0	0	1	1	1	1	1	1	1	1	1	1	1	1	1	1	1	1	1	1	1	1	1	1	1	1	1	1	1	1	1	1	1	1	1	1	1	1	1	1	1	2	2	2	2
21	1	1	1	1	1	1	1	1	1	1	1	1	1	1	1	1	1	1	1	1	1	2	2	2	2	2	2	2	2	2	2	2	2	2	3	3	3	3	3	3	3	8	8	9	8	13	9	8	9
22	1	1	1	1	1	1	1	1	1	1	1	1	1	1	1	1	1	1	1	1	1	1	1	1	1	1	1	2	2	2	2	2	2	2	2	2	2	3	3	3	10	9	9	9	10	11	14	9	11
23	1	1	1	1	1	1	1	1	1	1	1	1	1	1	1	1	1	1	1	1	1	1	1	1	1	1	1	1	1	1	1	2	1	2	1	2	2	2	1	2	2	2	2	2	2	3	2	2	3
24	1	1	1	1	1	1	1	1	1	1	1	1	1	1	1	1	1	1	2	2	2	2	2	2	2	3	3	3	15	18	19	18	23	21	22	24	23	26	22	24	24	26	28	32	32	28	38	35	35
25	0	1	1	1	1	1	1	1	1	1	1	1	1	1	1	1	1	1	1	1	1	1	1	2	2	2	2	2	2	2	2	2	2	2	2	2	2	2	2	2	2	3	3	3	3	6	6	6	6
26	1	1	1	1	1	1	1	1	1	1	1	1	1	1	1	1	1	1	1	1	1	1	1	1	2	2	2	2	2	2	2	2	2	2	2	2	2	2	2	3	3	3	3	8	8	8	8	11	8
27	1	1	1	1	1	1	1	1	1	1	1	2	2	2	2	2	2	2	2	2	2	2	2	2	2	3	3	8	10	9	8	8	7	10	10	11	9	9	11	10	12	14	13	14	15	16	17	18	19
28	1	1	1	1	1	1	1	1	1	1	1	1	1	1	1	1	1	1	1	1	1	1	1	2	2	2	2	2	2	2	2	2	2	2	2	2	2	2	2	2	2	3	3	12	13	13	13	12	13
29	0	0	0	0	0	0	1	1	1	1	1	1	1	1	1	1	1	1	1	1	1	1	1	2	2	2	2	2	2	2	2	2	2	3	2	2	2	3	3	3	3	3	3	16	10	14	13	20	19
30	0	0	0	0	0	0	0	0	0	0	0	0	0	1	1	1	1	1	1	1	1	1	1	1	1	1	1	1	1	1	2	2	2	2	2	2	2	2	2	3	3	4	4	4	26	28	30	31	28
31	0	0	0	0	0	0	0	0	0	0	0	0	0	0	0	0	0	0	0	0	0	0	0	0	0	1	1	1	1	1	1	1	1	1	1	1	1	1	1	1	1	1	1	1	1	1	1	1	1
32	1	1	1	1	1	1	1	1	1	1	1	1	1	1	2	2	2	2	2	2	2	2	2	2	2	2	2	3	2	2	3	3	3	3	3	3	3	3	15	17	14	16	18	19	17	20	21	30	21
33	0	0	0	0	0	0	0	0	0	0	0	0	0	0	0	0	0	0	0	1	1	1	1	1	1	1	1	1	1	1	1	1	1	1	1	1	1	1	1	1	1	1	1	1	1	1	1	1	1
34	0	0	0	0	1	1	1	1	1	1	1	1	2	1	1	1	1	1	1	1	1	1	1	1	1	2	1	1	1	2	2	2	2	3	2	2	3	2	3	3	10	11	15	20	15	21	18	21	18
35	0	0	0	0	0	0	0	0	1	1	1	1	1	1	1	1	1	1	1	1	1	1	1	1	1	1	1	1	1	1	1	1	1	1	1	1	1	1	1	1	1	2	2	2	2	2	2	2	2
36	0	0	0	0	0	0	0	0	0	0	0	0	0	0	0	0	0	0	0	0	0	0	0	0	0	0	0	0	0	0	1	1	1	1	1	1	1	1	1	1	1	1	1	1	1	1	1	1	1
37	1	1	1	1	1	1	1	1	1	1	1	1	1	1	1	1	1	1	1	2	2	2	2	2	2	2	2	2	3	3	3	3	7	7	8	8	8	7	8	8	9	10	13	10	12	14	16	12	14
38	1	1	1	1	1	1	1	1	1	1	1	1	1	1	1	1	1	1	1	1	1	1	1	2	2	2	2	2	3	3	3	3	3	11	10	9	8	9	10	12	13	12	13	12	18	16	13	14	16
39	1	1	1	1	1	1	1	1	1	1	1	1	1	1	1	1	1	1	2	2	2	2	2	2	2	2	2	2	2	2	2	2	2	2	2	2	2	3	5	6	7	9	11	12	11	10	10	8	9
40	0	0	0	0	0	0	0	0	1	1	1	1	1	1	1	1	1	1	1	1	1	1	1	1	1	1	1	1	2	2	2	2	2	2	2	2	2	2	2	2	3	12	13	15	16	14	17	17	18
41	0	0	0	0	0	0	0	0	0	0	0	0	0	0	0	0	0	0	0	0	0	0	0	0	0	0	0	0	0	1	1	1	1	1	1	1	1	1	1	1	1	1	1	1	1	1	1	1	1
42	1	1	1	1	1	1	1	1	1	1	1	1	1	1	1	1	1	1	2	2	2	2	2	2	3	2	2	2	2	2	2	2	2	3	3	3	13	12	11	12	11	12	12	11	13	13	14	14	16
43	0	0	0	0	0	0	0	0	0	0	1	1	1	1	1	1	1	1	1	1	1	2	2	3	3	2	3	2	3	3	3	3	3	6	7	6	9	8	9	7	6	14	12	15	14	19	17	18	20
44	0	0	0	1	1	1	1	1	1	1	1	1	1	1	1	1	1	1	1	1	1	1	1	1	1	1	1	1	2	2	2	2	2	2	3	2	2	3	3	3	3	3	12	8	11	11	10	11	14
45	1	1	1	1	1	1	1	1	1	1	1	1	1	1	1	1	1	1	1	1	1	1	1	2	2	2	2	2	2	2	2	2	2	2	2	2	2	2	2	8	9	11	10	9	10	10	11	11	12
46	1	1	1	1	1	1	1	1	1	1	1	1	1	1	1	1	1	1	1	1	1	1	1	1	1	1	1	1	1	1	1	2	2	2	2	2	2	2	2	2	2	2	3	2	2	2	3	3	3
47	0	0	0	0	0	0	0	0	0	0	0	0	0	0	0	1	1	1	1	1	1	1	1	1	1	1	1	1	1	1	1	1	1	1	1	1	2	2	2	2	2	2	2	2	3	3	18	25	20
48	1	1	1	1	1	1	1	1	1	1	1	1	1	1	1	1	1	1	1	1	1	1	2	2	2	2	2	2	2	2	2	2	2	2	2	2	2	3	3	3	3	3	10	13	10	11	12	11	12
49	1	1	1	1	1	1	1	1	1	1	1	1	1	1	1	1	1	1	1	1	1	1	1	1	2	2	2	2	3	3	3	3	3	3	3	3	3	3	20	23	18	19	20	17	20	29	25	20	21
50	1	1	1	1	1	1	1	1	1	1	1	1	1	1	1	1	1	1	1	1	1	1	1	1	1	1	1	2	2	2	2	2	2	2	2	2	2	3	3	3	3	3	3	3	4	5	6	5	7
51	1	1	1	1	1	1	1	1	1	1	1	1	1	1	1	1	1	1	1	1	1	1	1	1	1	2	2	2	2	2	2	2	3	3	3	3	3	9	7	7	10	11	11	11	13	13	14	13	15
52	1	1	1	1	1	1	1	1	1	1	1	1	1	1	1	2	2	2	3	1	2	2	3	2	2	2	3	4	4	4	4	4	4	9	11	15	11	14	15	12	22	16	14	23	22	21	21	24	29
53	1	1	1	1	1	1	1	1	1	1	1	1	1	1	1	1	1	1	1	2	2	2	2	2	2	2	2	2	2	3	3	3	3	3	3	20	22	23	25	26	27	29	29	32	28	31	28	30	35
54	1	1	1	1	1	1	1	2	2	2	2	2	2	2	2	2	2	2	2	2	2	2	2	3	24	22	22	21	19	18	18	18	18	17	15	20	20	22	20	18	18	21	22	19	20	19	18	15	24
55	0	0	0	0	0	0	0	0	0	0	1	1	1	1	1	1	1	1	1	1	1	1	1	1	1	1	1	1	1	1	1	1	1	1	1	1	2	2	2	2	2	2	2	3	3	3	3	3	3
56	0	0	0	0	1	1	1	1	1	1	1	1	1	1	1	1	2	1	1	1	1	1	1	2	2	1	2	2	2	2	2	2	2	2	2	2	3	3	3	3	3	3	11	13	9	11	10	12	15
57	0	0	0	0	0	0	0	0	0	0	0	0	0	0	0	0	0	1	1	1	1	1	1	1	1	1	1	1	1	1	1	1	1	1	1	1	1	2	2	2	2	2	2	2	2	2	2	3	3
58	0	0	0	0	0	0	0	0	0	0	0	0	0	0	0	0	0	0	0	0	0	0	0	0	0	0	0	0	0	0	0	1	1	1	1	1	1	1	1	1	1	1	1	1	1	1	1	2	2
59	1	1	1	1	1	1	1	1	1	1	1	1	1	1	1	1	1	1	1	2	2	2	2	3	2	2	2	2	3	3	3	3	11	10	9	12	7	12	13	14	15	13	15	15	17	17	17	16	23
60	1	1	1	1	1	1	1	1	1	1	1	1	1	1	1	1	1	1	1	2	2	2	2	2	2	2	2	2	3	3	3	3	3	17	18	16	18	14	19	22	20	17	19	22	22	23	21	24	21
61	1	1	1	1	1	1	1	1	1	1	1	1	1	1	1	1	1	2	2	2	2	2	2	2	2	2	2	2	2	2	2	2	2	2	3	3	3	3	7	8	9	9	10	10	9	11	11	8	11
62	1	1	1	1	1	1	1	1	1	1	1	2	2	2	2	2	2	2	2	2	3	2	3	3	3	3	4	4	3	32	33	28	29	26	31	30	34	33	32	29	32	36	41	36	42	37	34	38	36
63	1	1	1	1	1	1	1	1	1	1	1	1	1	1	1	2	2	2	2	2	2	2	2	2	3	3	3	3	4	3	23	24	24	27	26	26	30	29	25	34	26	25	26	29	29	28	31	28	32
64	1	1	1	1	1	1	1	1	1	1	1	1	1	1	1	2	2	2	2	2	2	2	3	3	13	15	18	17	19	20	21	22	23	23	26	25	20	22	21	20	22	26	26	24	26	28	27	23	26
65	1	1	1	1	1	1	1	1	1	1	1	1	1	1	1	1	1	1	1	1	1	1	1	1	1	1	1	2	1	2	2	2	2	2	2	2	2	2	2	2	3	3	13	13	11	10	12	14	15
66	0	0	0	0	0	0	0	0	0	0	0	0	0	1	1	1	1	1	1	1	1	1	1	1	1	1	1	1	1	1	1	1	1	1	1	1	1	1	1	1	1	1	1	1	1	1	1	1	1
67	1	1	1	1	1	1	1	1	1	1	1	1	1	1	1	1	1	1	1	1	1	1	1	1	1	1	1	1	1	2	2	2	2	2	2	2	2	2	2	2	3	16	15	15	17	15	16	19	23
68	0	0	0	0	0	0	0	0	0	0	0	0	0	0	0	0	0	0	0	0	1	1	1	1	1	1	1	1	1	1	1	1	1	1	1	1	1	1	2	2	2	2	2	2	2	2	2	2	2
69	1	1	1	1	1	1	1	1	1	1	1	1	1	1	1	1	1	1	1	1	2	2	2	2	2	2	2	2	2	2	2	2	2	3	2	3	3	3	3	3	6	8	5	9	10	8	7	13	12
70	1	1	1	1	1	1	1	1	1	1	1	1	1	1	1	1	1	1	1	2	2	2	2	2	2	2	2	3	2	2	3	8	8	9	9	10	8	10	10	10	10	9	11	11	13	12	12	14	14
71	1	1	1	1	1	1	1	1	1	1	1	1	1	1	1	1	1	1	1	1	1	1	1	1	2	2	2	2	2	2	2	2	3	3	3	3	3	3	6	8	7	7	7	9	7	9	8	9	10
72	1	1	1	1	1	1	1	1	1	1	1	1	1	1	1	1	2	2	3	3	3	3	3	3	3	12	14	14	15	15	11	15	16	15	10	15	15	18	14	21	17	20	17	17	22	22	22	25	22
73	1	1	1	1	1	1	1	1	1	1	1	1	1	1	1	1	1	1	1	1	1	1	1	1	1	1	1	1	1	1	1	1	2	2	2	2	2	2	2	2	2	2	2	2	2	2	2	2	2
74	0	0	0	1	1	1	1	1	1	1	1	1	1	1	1	1	1	1	1	1	1	1	1	1	1	1	1	1	1	1	1	1	1	1	1	1	1	2	2	2	2	2	2	2	2	2	2	2	2
75	1	1	1	1	1	2	2	2	2	2	2	2	2	2	2	2	2	2	2	2	3	3	3	3	3	10	10	9	10	10	12	10	11	13	14	13	17	15	18	17	17	16	19	19	22	23	25	26	26
76	1	1	1	1	1	1	1	1	1	1	1	1	1	1	1	1	1	1	1	1	1	1	2	2	2	2	2	2	2	2	3	3	3	3	3	3	3	3	18	23	22	24	31	21	26	26	25	25	25
77	0	1	1	1	1	1	1	1	1	1	1	1	1	1	1	1	1	1	1	1	1	1	1	1	1	1	1	1	1	1	1	1	1	1	1	1	2	2	2	2	2	2	2	2	2	2	2	2	2
78	1	1	1	1	1	1	1	1	1	1	1	1	1	1	1	1	1	1	1	1	1	1	1	1	1	1	1	1	1	1	1	1	1	1	1	1	1	1	1	2	2	2	2	2	2	2	2	2	2
79	1	1	1	1	1	1	1	1	1	1	1	1	1	1	1	1	1	2	2	2	2	2	2	2	2	2	2	2	3	3	3	3	3	3	15	18	19	22	19	20	23	20	16	13	23	17	21	20	19
80	1	1	1	1	1	1	1	1	1	1	1	1	1	1	1	1	1	1	1	1	1	2	2	2	2	2	2	2	2	2	2	2	2	2	3	3	3	3	3	8	9	9	10	13	12	9	12	13	15
81	0	0	0	0	0	0	0	1	1	1	1	1	1	1	1	1	1	1	1	1	1	1	1	1	1	1	2	2	2	2	2	2	2	2	2	2	2	2	3	3	3	3	11	12	14	13	14	12	17
82	0	0	0	0	0	0	1	1	1	1	1	1	1	1	1	1	1	1	1	1	1	1	1	1	1	1	1	1	2	2	2	2	2	2	2	2	2	2	3	3	3	3	3	3	20	22	23	22	23
83	0	0	0	0	0	0	0	0	0	0	0	0	1	1	1	1	1	1	1	1	1	1	1	1	1	1	1	1	1	1	1	1	1	1	1	1	1	1	1	1	1	1	2	2	2	2	2	2	2
84	1	1	1	1	1	1	1	1	1	1	1	1	1	1	1	1	1	1	1	1	1	1	1	1	1	1	1	1	1	1	1	1	2	2	2	2	2	2	2	2	2	2	2	3	2	2	3	2	10
85	1	1	1	1	1	1	1	1	1	1	1	1	1	1	1	1	1	1	2	2	2	3	2	2	2	2	2	2	2	3	3	2	3	20	17	13	16	18	15	19	18	16	21	20	14	25	25	26	24
86	1	1	1	1	1	1	1	1	1	1	1	1	1	1	1	1	1	1	1	1	1	1	1	1	1	1	1	1	1	1	1	1	2	2	2	2	2	2	2	2	2	2	2	3	2	2	2	2	3
87	0	0	0	0	0	0	0	0	0	0	0	0	1	1	1	1	1	1	1	1	1	1	1	1	1	1	1	1	1	1	1	1	1	2	2	2	2	3	2	2	2	2	2	2	3	3	7	7	9
88	1	1	1	1	1	1	1	1	1	1	1	1	1	1	1	1	1	1	1	1	1	1	1	1	1	1	1	1	1	1	1	1	1	1	1	1	2	2	2	2	3	2	3	2	2	2	2	2	12
89	1	1	1	1	1	1	1	1	1	1	1	1	1	1	2	2	2	2	2	2	2	2	2	2	3	2	4	3	2	3	4	4	4	14	15	14	13	14	17	16	16	15	15	13	15	14	15	18	16
90	0	0	0	0	0	0	0	1	1	1	1	1	1	1	1	1	1	1	1	1	1	1	1	1	1	1	1	1	1	2	2	2	2	2	2	2	2	2	2	2	2	2	2	2	2	3	2	2	3
91	1	1	1	1	1	1	1	1	1	1	1	1	1	1	1	1	1	1	1	1	1	1	2	2	2	2	2	2	2	2	3	2	3	2	3	3	3	11	10	9	9	11	11	11	12	12	14	14	13
92	0	0	0	0	0	0	0	0	0	0	0	0	0	0	0	0	0	0	1	1	1	1	1	1	1	1	1	1	1	1	1	1	1	1	1	1	1	1	2	2	2	1	2	2	2	2	2	2	2
93	1	1	1	1	1	1	1	1	1	1	1	1	1	1	1	1	1	1	1	1	1	1	1	1	1	1	1	1	1	1	2	2	2	2	2	2	2	2	2	2	3	2	3	3	3	8	11	12	9
94	1	1	1	1	1	1	1	1	1	1	1	1	2	2	2	2	2	2	2	2	2	1	2	2	2	2	2	2	2	2	2	2	2	2	2	2	2	3	3	2	3	3	4	4	4	4	4	4	7
95	1	1	1	1	1	1	1	1	1	1	1	1	1	1	1	1	1	1	1	1	1	1	1	1	2	2	2	2	2	3	2	2	3	2	2	2	3	3	15	13	13	12	15	13	13	21	13	16	22
96	1	1	1	1	1	1	1	1	1	1	1	1	1	1	2	1	2	1	1	1	1	1	1	2	2	1	2	2	2	2	2	2	2	3	3	3	2	3	3	3	3	2	3	3	3	12	14	13	14
97	1	1	1	1	1	1	1	1	1	1	1	1	1	1	1	1	1	1	1	1	1	1	1	1	1	1	1	1	1	1	1	1	1	1	1	1	1	1	1	1	2	2	2	2	2	2	2	2	2
98	1	1	1	1	1	1	1	1	1	1	1	1	1	1	1	1	1	1	1	1	1	1	1	1	1	1	2	2	2	2	2	2	2	2	2	2	2	2	3	3	3	5	7	12	13	11	11	14	13
99	1	1	1	1	1	1	1	1	1	1	1	1	1	2	2	2	2	2	3	2	2	2	3	16	15	14	16	17	20	22	16	25	20	20	20	23	29	21	29	26	27	29	28	29	35	34	36	37	35
average value	0.666667	0.686869	0.69697	0.707071	0.757576	0.767677	0.79798	0.828283	0.858586	0.868687	0.888889	0.909091	1.07071	1.13131	1.20202	1.20202	1.26263	1.28283	1.38384	1.42424	1.46465	1.50505	1.59596	1.82828	2.20202	2.30303	2.59596	2.68687	3.07071	3.64646	3.88889	4.06061	4.41414	5.28283	5.63636	6.41414	6.73737	6.93939	8.05051	8.52525	8.87879	9.52525	10.4141	10.8687	11.8081	12.3838	12.9192	13.404	14.2929
101
102
103
104
105
106
107
108
109
110
111
112
113
114
115
116
117
118
119
120
121
122
123
124
125
126
127
[truncated: 129 more columns]

## Sheet: recovery（foot）
number/timing	0	17	34	51	68	85	102	119	136	153	170	187	204	221	238	255	272	289	306	323	340	357	374	391	408	425	442	459	476	493	510	527	544	561	578	595	612	629	646	663	680	697	714	731	748	765	782	799	816
1	1	1	1	1	1	1	1	1	1	1	1	1	1	1	1	1	1	1	1	1	1	1	1	1	1	1	1	1	1	1	1	2	2	3	3	3	3	3	3	12	5	13	12	13	13	13	9	6	16
2	0	0	0	0	0	0	0	0	0	0	0	0	0	0	0	0	0	0	0	0	0	0	0	0	0	0	0	0	0	0	0	0	0	0	0	1	1	1	1	1	1	1	1	1	1	1	1	1	1
3	1	1	1	1	1	1	1	1	1	1	1	1	1	1	1	1	1	1	1	1	1	1	1	1	1	1	3	3	3	16	18	19	18	22	26	31	26	32	30	29	34	40	40	40	43	44	52	49	49
4	1	1	1	1	1	1	1	1	1	1	1	1	1	1	1	1	1	1	1	1	1	1	1	1	1	1	2	2	3	11	9	10	10	12	10	11	12	9	16	16	18	18	18	20	20	23	24	24	25
5	1	1	1	1	1	1	1	1	1	1	1	2	2	2	2	2	2	2	2	2	3	3	3	3	3	3	3	3	3	3	12	11	11	12	11	10	12	11	12	11	12	13	13	14	14	14	16	18	16
6	0	0	0	0	0	0	0	0	0	0	0	0	0	0	0	0	0	0	0	0	0	0	0	0	0	0	0	0	0	0	0	0	0	0	0	0	0	0	0	0	0	0	0	0	0	0	0	0	0
7	0	0	1	1	1	1	1	1	1	1	1	1	1	1	1	1	1	1	1	1	1	1	1	2	2	2	2	2	2	3	3	3	3	3	3	4	4	4	4	15	27	24	26	19	29	31	30	32	18
8	0	0	0	0	0	0	0	0	0	0	0	1	1	1	1	1	1	1	1	1	1	1	1	1	1	1	1	1	1	1	1	1	1	1	1	1	1	1	1	1	1	1	2	2	2	2	2	2	2
9	0	0	0	0	0	0	0	0	0	0	0	0	0	0	0	0	0	0	1	1	1	1	1	1	1	1	1	1	1	1	1	1	1	1	1	1	1	2	2	2	2	2	2	2	2	2	2	4	5
10	0	0	1	2	1	1	1	1	1	1	1	1	1	1	1	1	1	1	1	1	1	1	1	1	1	2	2	2	2	2	2	2	2	2	3	11	12	14	16	15	16	16	17	22	26	34	30	38	38
11	1	1	1	1	1	1	1	1	1	1	2	3	2	1	1	1	1	1	1	1	1	1	1	1	1	1	1	1	1	1	1	1	2	2	2	2	2	2	2	2	2	2	2	2	3	3	3	3	3
12	0	0	0	0	0	0	1	1	1	1	1	1	1	1	1	1	1	1	1	1	1	1	1	1	1	1	1	2	2	1	2	2	2	2	3	12	19	19	17	24	21	19	26	31	30	38	40	36	40
13	1	1	1	1	1	1	1	1	1	1	1	1	1	1	1	1	1	1	1	1	2	2	2	2	2	2	2	2	3	3	12	13	14	14	14	14	25	22	20	31	35	40	41	39	38	44	43	42	43
14	0	0	0	0	0	0	0	0	0	0	0	0	0	0	0	0	0	0	0	0	0	0	0	1	1	1	1	1	1	1	1	1	1	1	1	1	1	1	1	1	1	1	1	1	1	1	1	2	2
15	1	1	1	1	1	1	1	1	1	1	1	1	1	1	1	1	1	1	1	1	1	1	1	1	1	1	1	1	1	1	1	1	1	1	2	2	2	2	2	3	3	3	3	3	15	17	20	20	18
16	0	0	0	0	0	0	0	0	0	0	0	0	0	0	0	0	0	0	0	0	0	0	0	0	0	0	0	0	0	0	0	0	0	1	1	1	1	1	1	1	1	1	1	1	1	1	1	1	1
17	0	0	0	0	0	0	0	0	0	0	0	0	0	0	1	1	1	1	1	1	1	1	1	1	1	1	1	1	1	1	1	1	1	1	1	2	2	2	2	2	2	2	2	2	12	11	13	13	14
18	1	1	1	1	1	1	1	1	1	1	1	1	1	1	1	1	1	1	1	1	1	1	1	1	1	2	2	2	2	2	2	3	3	3	3	3	3	3	4	4	3	16	23	25	19	16	20	20	19
19	0	0	0	0	0	0	0	0	0	0	0	0	0	0	0	1	1	1	1	1	1	1	1	1	1	1	1	1	1	1	1	1	1	1	1	1	1	1	1	1	1	1	1	1	1	1	1	1	1
20	1	1	1	1	1	1	1	1	1	1	1	1	1	1	1	1	1	1	1	1	1	1	1	1	2	2	2	2	2	2	3	3	3	3	3	9	22	22	21	36	19	21	25	20	26	32	32	32	36
21	0	0	0	0	0	0	0	0	0	0	0	0	0	0	1	1	1	1	1	1	1	1	1	1	1	1	1	1	1	1	1	2	2	2	2	2	2	2	2	2	3	3	3	3	3	3	3	3	3
22	0	0	0	0	0	0	0	0	0	0	0	0	0	0	0	0	0	0	0	0	0	0	0	0	0	0	0	0	0	0	0	0	0	0	1	1	1	1	1	1	1	1	1	1	1	1	1	1	1
23	1	1	1	1	1	1	1	1	1	1	1	1	1	1	1	1	1	1	1	1	1	1	1	1	1	1	1	1	1	1	1	1	1	1	1	2	2	2	2	1	2	2	2	2	2	2	3	15	16
24	0	0	0	0	0	0	0	0	0	0	0	0	0	0	0	0	0	0	0	2	0	0	1	0	0	0	0	0	0	0	0	0	0	0	0	0	1	1	1	1	1	1	1	1	1	1	1	1	1
25	0	0	0	0	0	0	0	0	0	0	0	0	0	0	0	0	0	0	0	1	1	1	1	1	1	1	1	1	1	1	1	2	2	2	2	2	2	2	2	2	3	3	3	3	21	21	27	35	37
26	1	1	1	1	1	1	1	1	1	1	1	1	1	1	1	1	1	1	1	1	1	1	1	1	1	1	1	1	2	2	2	2	2	2	2	2	3	14	15	12	17	19	16	17	12	21	21	20	21
27	0	0	0	0	0	0	0	0	0	0	0	0	0	0	0	0	0	0	0	0	0	0	0	0	0	0	0	0	0	0	0	0	0	0	0	0	0	1	1	1	1	1	1	1	1	1	1	1	1
28	0	0	0	0	0	0	0	0	0	0	0	0	0	0	3	1	1	1	1	1	1	1	1	1	1	1	1	1	1	1	1	1	2	2	2	2	2	2	2	2	2	2	2	2	2	2	2	2	6
29	0	0	0	0	0	0	0	0	0	0	0	0	0	0	0	0	0	0	0	0	0	0	0	0	0	0	0	0	0	0	1	1	1	1	1	1	1	1	1	1	1	1	1	1	1	1	1	1	1
30	1	1	1	1	1	1	1	1	1	1	1	1	1	1	1	1	1	1	1	1	1	1	1	1	1	1	1	1	2	2	2	2	2	2	3	3	3	3	3	19	18	17	18	20	21	20	19	22	25
31	1	1	1	1	1	1	1	1	1	1	1	1	1	1	1	1	1	1	1	1	1	2	2	2	2	2	2	2	2	3	16	23	26	30	32	27	26	28	30	41	34	33	39	45	47	51	52	52	49
32	1	1	1	1	1	1	1	1	1	1	1	1	1	1	1	1	1	1	1	1	1	1	1	1	1	1	1	1	1	1	1	1	1	1	1	1	2	2	2	8	9	11	12	10	13	23	23	27	19
33	0	0	0	0	0	0	0	0	0	0	1	1	1	1	1	1	1	1	1	1	1	1	1	1	1	1	1	1	1	1	1	1	1	1	1	1	1	2	2	2	2	2	2	2	2	2	2	2	2
34	1	1	1	1	1	1	1	1	1	1	1	1	1	1	1	1	1	1	1	1	1	1	1	1	1	1	1	1	1	1	4	2	1	3	3	3	2	3	6	10	9	10	14	16	17	20	28	30	26
35	1	1	1	1	1	1	1	1	1	1	1	1	1	1	1	1	1	1	2	2	2	2	3	3	2	2	3	21	20	19	20	24	27	23	38	34	34	36	30	30	33	45	34	33	35	36	37	38	65
36	1	1	1	1	1	1	1	1	1	1	1	1	1	1	1	1	1	1	1	1	1	1	1	1	1	1	1	1	1	1	1	1	1	1	1	1	1	1	1	1	1	1	1	1	2	1	1	1	2
37	1	1	1	1	1	1	1	1	1	1	1	1	1	1	1	1	1	1	1	1	1	1	1	1	1	1	1	1	1	2	2	3	3	12	13	16	18	19	18	26	25	24	27	26	28	29	29	27	30
38	0	0	0	0	0	0	0	0	0	0	0	0	0	0	0	0	0	0	1	1	1	1	1	1	1	1	1	1	1	1	1	1	1	1	1	1	1	1	1	1	1	1	1	1	1	1	1	1	1
39	0	0	0	0	0	0	0	0	0	0	0	0	0	0	0	0	0	0	0	0	0	0	0	0	0	0	0	0	0	0	0	1	1	1	1	1	1	1	1	1	1	1	1	1	1	1	1	1	1
40	0	0	0	0	0	0	0	0	0	0	0	1	1	1	1	1	1	1	1	1	1	1	1	1	1	1	1	1	1	1	1	1	1	1	1	1	1	1	1	1	1	2	2	2	2	2	2	2	2
41	0	1	1	1	1	1	1	1	1	1	1	1	1	1	1	1	1	1	1	1	1	1	1	1	1	2	2	1	2	2	2	2	2	3	3	13	10	11	14	16	19	20	22	24	30	29	30	35	39
42	1	1	1	1	1	1	1	1	1	1	1	1	1	1	1	1	1	1	1	1	1	1	1	1	1	1	1	1	1	1	1	1	1	1	1	1	1	1	1	1	1	2	1	1	3	18	19	22	25
43	1	1	1	1	1	1	1	1	1	1	1	1	1	1	1	1	1	1	1	1	1	1	1	1	1	1	2	2	2	2	3	3	6	8	11	14	13	15	14	14	18	17	17	18	18	20	21	20	21
44	0	0	0	0	0	0	0	0	0	0	0	0	0	0	0	0	0	0	0	1	1	1	1	1	1	1	1	1	1	1	1	1	1	1	1	1	1	1	1	1	1	1	1	1	2	2	2	2	2
45	1	1	1	1	1	1	1	1	1	1	1	1	1	1	1	1	1	1	1	1	1	2	2	2	2	2	2	2	2	3	4	6	9	10	12	13	13	17	16	21	22	23	24	26	27	28	29	29	33
46	1	1	1	1	1	1	1	1	1	1	1	1	1	1	1	1	1	1	1	1	1	1	1	1	1	1	2	2	2	2	2	2	3	3	3	3	3	21	25	22	23	33	19	18	18	20	20	23	28
47	0	1	1	1	1	1	1	1	1	1	1	1	1	1	1	1	1	1	1	1	1	1	1	1	1	1	1	1	1	1	1	1	1	1	2	2	2	2	2	3	3	3	3	6	5	7	5	5	6
48	0	0	0	0	0	0	0	0	0	0	0	0	0	0	0	0	0	0	0	0	0	0	0	0	0	0	0	0	0	0	0	0	0	0	2	0	0	0	0	0	0	0	0	0	1	1	1	1	1
49	0	1	1	1	1	1	1	1	1	1	2	1	1	1	1	1	1	1	2	3	2	3	2	2	2	3	2	3	3	3	3	10	21	15	13	14	18	29	20	24	19	14	13	36	42	18	48	23	22
50	0	0	0	0	0	0	0	0	0	0	0	0	0	0	0	0	0	0	0	0	0	0	0	0	0	0	1	0	1	1	0	1	0	1	0	1	0	0	1	1	1	1	1	1	1	1	1	1	1
51	0	0	0	0	0	0	0	0	0	0	0	0	0	0	0	0	0	0	0	0	0	0	0	1	1	1	1	1	1	1	1	1	1	1	1	1	1	1	1	1	1	1	1	1	1	1	1	1	2
52	1	1	1	1	1	2	2	2	2	2	2	3	3	3	3	3	3	4	4	4	4	4	4	4	4	4	4	4	4	4	4	4	4	4	4	4	4	4	4	4	4	4	77	78	86	84	87	94	88
53	0	0	0	0	0	0	0	0	0	0	0	0	0	0	0	0	0	1	1	1	1	1	1	1	1	1	1	1	1	1	1	1	1	1	1	1	1	1	1	1	1	1	1	1	2	2	2	2	2
54	0	0	0	0	0	0	0	0	0	0	0	0	0	0	0	0	0	0	0	0	0	0	0	0	0	0	0	0	0	0	0	1	1	1	1	1	1	1	1	1	1	1	1	1	1	1	1	1	1
55	0	0	0	0	0	0	0	0	0	0	0	0	0	0	0	0	0	0	0	0	1	1	1	1	1	1	1	1	1	1	1	1	1	1	1	1	1	1	1	1	1	1	1	2	2	2	2	2	2
56	0	0	0	0	0	0	0	0	0	0	0	0	0	1	1	1	1	1	1	1	1	1	1	1	1	1	1	1	1	1	1	1	1	1	1	2	2	1	2	2	2	3	3	3	3	3	3	8	8
57	0	0	0	0	0	0	0	0	0	0	0	0	1	1	1	1	1	1	1	1	1	1	1	1	1	2	2	2	2	2	2	2	2	3	3	3	3	3	3	3	3	3	3	3	4	4	4	4	4
58	0	0	0	0	0	0	0	0	0	0	0	0	0	0	1	1	1	1	1	1	1	1	1	1	1	1	1	1	1	1	1	1	1	1	1	1	2	2	2	2	2	2	2	2	3	23	23	22	20
59	0	0	1	1	1	1	1	1	1	1	1	1	1	1	1	1	1	1	1	1	1	1	1	1	1	1	1	1	1	1	1	1	2	2	2	2	2	2	3	3	3	8	12	19	20	12	18	13	15
60	1	1	1	1	1	1	1	1	1	1	1	1	1	1	1	1	1	1	1	1	1	1	1	1	1	1	1	1	1	1	1	1	2	2	2	2	3	3	3	3	23	19	23	23	21	20	22	25	24
61	1	1	1	1	1	1	1	1	1	1	1	1	1	1	1	1	1	1	1	1	1	1	1	1	1	1	1	1	1	1	1	1	2	1	2	1	1	2	2	2	2	3	3	3	2	2	12	14	16
62	1	1	1	1	1	1	1	1	1	1	1	1	1	1	1	1	1	1	1	1	1	1	1	2	3	3	3	27	23	27	25	29	28	31	23	27	26	32	22	22	25	25	18	25	24	28	29	31	35
63	1	1	1	1	1	1	1	1	1	1	1	1	1	1	1	1	1	1	1	1	1	1	1	1	1	1	1	1	1	1	1	2	2	2	2	2	2	2	3	3	17	17	18	16	14	14	12	13	19
64	0	0	0	0	0	0	0	0	1	1	1	1	1	1	1	1	1	1	1	1	1	1	1	1	1	1	1	1	1	1	1	1	1	1	1	1	2	2	2	2	2	3	3	3	7	9	6	5	12
65	0	0	0	0	0	0	0	0	0	0	0	0	0	0	0	0	0	0	0	0	0	0	0	0	0	0	0	0	0	0	0	0	0	0	0	0	0	0	0	0	0	0	0	0	0	0	0	0	1
66	0	0	0	0	0	0	0	0	0	0	0	0	0	0	0	0	0	0	0	0	0	0	0	0	0	0	0	0	0	0	0	0	0	0	0	0	0	0	0	0	0	0	0	0	1	1	1	1	1
67	0	0	0	0	0	0	0	0	0	0	0	0	0	0	0	0	0	0	0	0	0	0	0	0	0	0	1	1	1	1	1	1	1	1	1	1	1	1	1	1	1	1	1	1	1	1	1	1	1
68	0	0	0	0	0	0	0	0	0	0	0	0	0	0	0	0	0	0	0	0	0	1	0	0	0	1	1	1	1	1	1	1	1	1	2	1	1	1	1	1	1	1	1	2	3	2	2	3	3
69	0	0	0	0	0	0	0	0	1	1	1	1	1	1	1	1	1	1	1	1	1	1	1	1	1	1	1	1	2	2	2	2	2	2	2	2	3	2	3	3	10	9	10	9	11	10	10	11	12
70	0	0	0	0	0	0	0	0	0	0	0	0	0	0	0	1	1	1	1	1	1	1	1	1	1	1	1	1	1	1	1	1	1	1	1	1	1	2	2	2	2	2	2	8	9	11	13	12	12
71	0	0	0	0	0	0	1	1	1	1	1	1	1	1	1	1	1	1	1	1	1	1	1	1	1	1	1	1	1	1	1	1	1	1	2	2	2	2	2	2	2	3	3	4	4	8	8	8	7
72	1	1	1	1	1	1	1	1	1	1	1	1	1	1	1	1	1	1	1	2	1	1	1	2	1	1	1	1	1	2	1	1	3	1	3	4	3	4	2	2	3	9	9	11	12	12	13	13	16
73	0	0	0	0	0	0	0	0	0	0	0	1	1	1	1	1	1	1	1	1	1	1	1	1	1	1	1	1	1	2	2	2	2	3	3	3	3	4	4	4	4	24	23	22	25	33	38	40	42
74	1	1	1	1	1	1	1	1	1	1	1	1	1	1	1	1	1	1	1	1	1	1	1	1	1	1	1	1	1	2	2	1	1	2	3	9	7	10	11	11	14	14	17	18	21	21	24	25	29
75	0	0	0	0	0	0	0	0	0	0	0	0	0	0	0	0	0	0	0	0	0	0	0	0	0	0	0	0	0	0	0	0	0	0	0	0	0	0	0	1	1	1	1	1	1	1	1	1	1
76	0	0	0	0	0	0	0	0	0	0	0	0	0	0	0	0	0	0	0	0	0	0	0	0	0	0	0	0	0	0	0	0	0	0	0	0	0	0	0	0	0	0	0	0	0	0	0	0	0
77	0	0	0	0	0	0	0	0	0	0	0	0	0	0	0	0	0	0	0	0	1	1	1	1	1	1	1	1	1	1	1	1	1	1	1	1	1	1	1	1	1	1	1	1	1	1	1	2	1
78	0	0	0	0	0	0	0	0	0	0	0	0	0	0	0	0	0	0	1	1	1	1	1	1	1	1	1	1	1	1	1	1	1	1	2	2	12	12	13	19	23	18	20	22	21	26	27	26	27
79	0	0	0	0	0	0	0	0	0	0	0	0	0	0	0	0	1	1	1	1	1	1	1	1	1	1	1	1	1	1	1	1	1	1	1	1	1	2	2	2	2	2	2	2	2	3	3	3	6
80	0	1	1	1	1	1	1	1	1	2	1	1	2	2	2	2	2	3	13	13	12	16	19	22	23	24	22	26	29	35	40	43	47	52	52	57	61	63	61	68	72	71	72	81	88	83	86	93	93
81	0	0	0	0	0	0	0	0	0	0	0	0	0	0	0	0	1	1	1	1	1	1	1	1	1	1	1	1	1	1	1	1	1	1	1	1	1	1	1	1	1	1	1	1	1	1	1	1	1
82	1	1	1	1	1	1	1	1	1	1	1	1	1	1	1	1	1	1	1	1	1	1	1	2	2	2	2	2	2	2	2	2	2	2	2	3	3	3	3	3	3	3	3	3	3	3	3	3	3
83	1	1	1	1	1	1	1	1	1	1	1	1	1	1	1	1	1	1	1	1	1	1	1	1	1	1	1	1	1	1	1	1	1	1	2	2	3	2	3	11	16	16	19	18	18	19	21	19	22
84	0	0	0	0	0	0	0	0	0	0	0	1	1	1	1	1	1	1	1	1	1	1	1	1	1	1	1	1	1	1	1	1	1	1	1	2	2	2	2	2	2	2	2	3	6	5	6	6	7
85	1	1	1	1	1	1	1	1	1	1	1	1	1	1	1	1	1	1	1	1	1	1	2	1	1	1	1	1	1	2	2	2	2	2	2	2	3	1	3	3	3	3	3	3	4	4	4	4	39
86	0	0	0	0	0	0	0	0	0	0	0	0	0	0	0	0	0	0	0	0	0	0	0	0	0	0	0	0	0	0	0	0	0	1	1	1	1	1	1	1	1	1	1	1	1	2	1	2	1
87	1	1	1	1	1	1	1	1	1	1	1	1	1	1	1	1	1	1	1	1	1	1	1	1	1	1	1	1	1	1	10	11	14	14	14	12	16	16	16	19	19	20	23	24	23	26	26	31	30
88	0	0	0	0	0	0	0	0	0	0	0	0	0	0	0	0	0	0	0	0	0	0	0	0	1	0	1	1	0	1	1	1	1	1	1	1	1	1	1	1	1	1	1	1	2	2	2	2	2
89	0	0	0	0	1	1	1	1	1	1	1	1	1	1	1	1	1	1	1	1	1	1	1	1	1	1	1	1	2	2	2	2	2	3	3	3	3	3	3	13	10	13	10	7	8	9	9	10	12
90	1	1	1	1	1	1	1	1	1	1	1	1	1	1	1	1	1	1	1	1	1	1	2	2	2	2	2	2	2	2	2	2	3	3	3	3	3	3	3	3	3	8	16	21	24	28	31	36	40
91	1	1	1	1	1	1	1	1	1	1	1	1	1	1	1	1	1	1	1	1	1	1	2	2	2	2	2	2	2	2	2	2	2	2	3	12	14	15	17	14	23	25	26	32	29	33	34	38	38
92	1	1	1	1	1	1	1	1	1	1	1	1	1	1	1	1	1	1	1	1	1	1	1	1	1	1	1	1	1	1	1	1	2	2	2	2	3	2	3	3	2	3	3	11	8	9	11	12	14
93	0	0	0	0	0	0	0	0	0	0	0	0	0	0	1	1	1	1	1	1	1	1	1	1	1	1	1	1	1	1	1	1	1	1	1	1	1	1	1	1	1	1	1	1	2	2	2	2	2
94	0	0	0	0	0	0	0	0	0	0	0	0	0	0	0	0	0	0	0	0	0	0	0	0	0	0	0	0	1	1	1	1	1	1	1	1	1	1	1	1	1	1	1	2	2	2	2	2	2
95	0	0	0	1	1	1	1	1	1	1	1	1	1	1	1	1	1	1	1	1	1	1	1	1	1	1	1	1	1	1	1	1	1	1	1	1	1	1	1	1	1	1	1	1	1	1	1	1	2
96	1	1	1	1	1	1	1	1	1	1	1	1	1	1	1	1	1	1	1	1	1	1	1	1	1	1	1	2	2	2	2	3	3	3	3	3	3	6	5	6	6	9	10	11	12	13	13	15	16
97	0	0	0	0	0	0	0	1	1	1	1	1	1	1	1	1	1	1	1	1	1	1	1	1	1	1	1	1	1	1	1	1	1	1	1	1	1	1	1	1	1	1	1	1	1	1	1	1	1
98	0	0	0	0	0	0	0	0	0	0	0	0	0	0	0	0	0	0	0	0	0	0	0	0	0	0	0	0	0	0	0	0	0	0	0	0	0	0	0	0	0	0	0	0	0	0	0	0	0
99	1	1	1	1	1	1	1	1	1	1	1	1	1	1	1	1	1	1	1	1	1	1	1	1	1	2	2	2	2	2	2	2	2	2	2	2	2	3	3	6	6	6	6	8	10	7	13	13	13
100	0	0	0	0	0	0	0	0	0	0	0	0	0	0	0	0	0	0	0	0	0	0	0	0	0	0	0	0	0	0	0	0	0	0	0	0	0	0	0	0	0	0	1	1	1	1	1	1	1
101	0	0	0	0	0	0	0	0	0	0	0	1	1	1	1	1	1	1	1	1	1	1	1	1	1	1	1	1	1	1	1	1	1	1	1	1	1	1	1	1	1	1	1	1	1	1	1	2	3
102	1	1	1	1	1	1	1	1	1	1	1	1	1	1	1	1	1	1	1	1	1	1	1	1	1	1	1	1	2	2	2	2	2	2	2	2	3	3	3	16	15	16	19	18	19	24	23	26	31
103	0	0	0	0	0	0	0	0	0	0	0	0	0	0	0	0	0	0	0	0	0	0	0	1	1	1	1	1	1	1	1	1	1	1	1	1	1	1	1	1	1	1	1	1	1	2	2	2	2
104	0	0	0	0	0	0	1	1	1	1	1	1	1	1	1	1	1	1	1	1	1	1	1	1	1	1	1	1	2	2	2	2	2	2	2	2	3	3	3	4	9	13	15	22	18	22	16	13	9
105	0	0	0	0	0	0	0	0	0	0	0	0	0	0	0	0	0	0	0	0	0	0	0	0	0	0	0	0	0	0	0	0	0	0	0	0	0	0	0	0	0	1	1	1	1	1	1	1	1
106	0	0	0	0	0	0	0	0	0	0	0	0	0	0	0	0	0	0	0	0	0	0	0	0	0	0	0	0	0	0	0	0	0	0	0	0	0	0	0	0	0	0	0	0	0	0	0	0	0
107	0	0	0	0	0	0	0	0	0	0	0	0	0	0	0	0	0	0	0	0	0	0	0	0	0	1	1	1	1	1	1	1	1	1	1	1	1	1	1	1	1	1	1	1	1	1	1	1	1
108	0	0	0	0	0	0	0	0	0	0	0	0	0	0	0	1	1	1	1	1	1	1	1	1	1	1	1	1	1	1	1	1	1	1	1	1	2	2	2	2	2	2	2	2	2	2	2	2	3
average value	0.361111	0.398148	0.425926	0.444444	0.444444	0.453704	0.481481	0.490741	0.509259	0.518519	0.537037	0.601852	0.611111	0.611111	0.675926	0.685185	0.703704	0.731481	0.87037	0.925926	0.916667	0.990741	1.0463	1.12037	1.13889	1.21296	1.26852	1.7037	1.77778	2.12963	2.59259	2.93519	3.27778	3.5463	3.82407	4.41667	4.9537	5.62037	5.59259	6.99074	7.66667	8.56481	9.58333	10.5093	11.5278	12.5	13.4167	13.9537	15.0926
[truncated: 129 more columns]
