# Supplementary material for: The feasibility of the posterior tibial nerve-flexor hallucis brevis pathway applied in neuromuscular monitoring: a multicentric, controlled, and prospective clinical trial
Source: PeerJ. 2024 Mar 26;12:e17154. doi: 10.7717/peerj.17154 (PMC10979752; doi:10.7717/peerj.17154)
Supplement: Supplemental Information 1 [file peerj-12-17154-s001.zip › Raw data/table 2/table2 data.xlsx]

## Sheet: S
NO.	OT（foot-hand）					SRT(foot-hand)
	TOFR=0 (hand)/s	TOFR=0 (foot)/s	TOFR=0 difference value/s	The TOFR of the foot when the hand TOFR0	NTR/s	TOFR1%difference value /s	TOFR25%difference value /s	TOFR50%difference value /s	TOFR75%difference value /s	Hand TOFR 25% Foot TOFR	Hand TOFR 50% Foot TOFR	Hand TOFR 75% Foot TOFR
1	285	302	17	2	3566	-68	-629	-816	-1105	71	99	99
2	170	204	34	3	2671	595	493	-85	-85	1	58	81
6	255	289	34	2	3417	-306	-357	-476	-527	64	90	99
7	153	238	85	58	3156	-389	-357	-102	0	41	55	75
11	272	340	68	68	2566	0	-136	-476	-544	41	99	99
15	221	289	68	66	3839	34	-170	-612	136	25	67	70
19	187	204	17	4	2967	306	323	102	\	2	42	61
22	170	153	-17	0	4976	17	170	-170	-357	3	84	99
23	221	272	51	56	3532	-816	-459	-646	-392	57	69	84
24	187	187	0	0	3163	119	-85	-391	-899	36	96	99
25	187	255	68	63	3944	0	0	272	136	25	43	54
26	357	391	34	3	3638	391	-17	-425	-425	26	78	93
27	204	238	34	50	3842	-799	-782	-714	-714	65	76	89
28	136	170	34	23	4539	561	-34	-204	-374	29	86	100
29	252	303	51	32	3657	238	102	51	51	14	41	70
30	333	401	68	53	3371	-68	-170	-323	-408	39	60	99
31	204	255	51	75	3043	255	34	51	-748	19	43	92
32	242	327	85	80	3558	-102	-697	-1071	-816	67	92	99
35	246	331	85	48	3306	238	-136	-493	-867	36	81	99
36	238	306	68	49	2790	697	323	0	85	2	50	71
37	204	204	0	0	3000	323	85	-272	-357	3	84	101
38	153	204	51	67	2703	-17	-304	-493	-510	50	78	99
42	163	299	136	79	3329	629	85	-136	-357	10	51	78
43	187	255	68	49	3512	255	323	170	323	7	28	65
45	204	255	51	4	3128	510	204	85	-170	12	39	79
46	221	221	0	0	3877	-119	-153	-544	-595	41	93	87
47	206	342	136	60	4337	-221	-204	-374	-272	47	59	86
48	187	272	85	49	3502	-425	-629	-646	-629	66	86	99
49	306	272	-34	0	3706	170	136	357	170	3	30	54
50	227	329	102	52	3985	323	-629	-850	-1037	77	91	97
51	260	260	0	0	4187	-68	-357	-527	-918	71	91	89
52	68	255	187	93	4199	-136	-408	-799	-510	51	75	89
53	221	272	51	75	3910	-68	-918	-816	-1003	78	102	116
54	296	313	17	2	3356	306	221	102	289	2	38	50
55	195	280	85	49	3612	527	153	238	799	3	31	54
56	219	304	85	69	3330	187	17	-85	-238	24	57	93
57	219	287	68	50	2871	17	-221	-340	-459	59	69	87
58	252	371	119	80	3448	-136	-238	-340	-102	39	59	83
59	204	204	0	0	3230	-493	-612	-612	-221	51	72	74
60	253	372	119	53	3619	578	17	\	\	\	\	\
61	232	408	176	61	3247	-51	-629	\	\	\	\	\
62	238	340	102	61	3111	323	0	34	459	24	49	58
63	305	356	51	44	2620	-170	-136	68	-34	39	48	79
64	242	276	34	4	4050	-51	-204	-476	-1309	35	101	125
65	323	323	0	0	3978	391	204	-51	-289	15	53	74
66	226	209	-17	0	3499	17	-357	-374	-204	54	73	88
68	294	379	85	86	3097	272	51	-34	153	29	49	63
69	442	544	102	54	3162	629	340	\	\	\	\	\
70	323	238	-85	0	2431	748	408	408	238	1	2	24
71	357	374	17	1	3383	17	-51	-85	-102	28	68	84
72	272	238	-34	0	4097	442	272	391	578	2	24	46
73	255	323	68	57	3077	391	221	51	459	2	44	60
74	255	323	68	42	3213	-357	-119	-102	-68	34	57	76
75	340	306	-34	0	3961	425	357	17	170	1	48	69
77	238	238	0	0	3570	17	-323	-578	-1088	69	87	103
78	187	187	0	0	2958	-85	-221	-391	-493	88	112	106
79	308	376	68	2	3283	\	\	\	\	\	\	\
80	255	357	102	80	2550	-153	85	-187	-391	12	76	89
81	376	359	-17	0	3487	-799	-765	-340	136	53	63	67
82	261	261	0	0	3610	306	34	238	187	24	39	58
83	221	221	0	0	4048	85	153	-170	136	11	56	67
84	272	323	51	40	3383	-34	-238	-357	-459	43	86	91
85	221	187	-34	0	3043	238	-374	-935	-1122	75	97	99
86	189	342	153	84	3232	\	\	\	\	\	\	\
87	306	306	0	0	3145	629	255	-187	-323	2	62	96
88	289	255	-34	0	3264	0	68	-17	17	18	56	75
89	238	272	34	37	3332	-85	-544	-748	-442	67	72	85
90	340	306	-34	0	3740	119	-391	-748	-901	89	101	103
91	346	346	0	0	4120	-170	-680	-1343	-1530	90	98	101
92	187	323	136	0	3060	272	136	102	153	15	43	69
93	264	264	0	0	3256	561	51	-204	-17	20	67	76
94	187	289	102	39	3026	204	17	51	-68	26	47	83
95	195	297	102	4	2677	493	374	119	68	1	48	69
96	221	289	68	48	2771	561	238	-34	-459	2	70	99
Mean	242.838	290.014	47.1757	31.2162	3417.07	114.306	-108.111	-265.101	-296.985	33.7101	65.7681	82.5217
SD	62.5436	66.1311	54.5744	31.1788	495.288	345.621	328.852	364.709	463.322	26.8777	27.7386	27.2808
PE:60.61.76.79,86did not collect the recovery process

## Sheet: G
NO.	OT（foot-hand）					SRT(foot-hand)
	TOFR=0 (hand)/s	TOFR=0 (foot)/s	TOFR=0 difference value/s	The TOFR of the foot when the hand TOFR0	NTR/s	TOFR1%difference value /s	TOFR25%difference value /s	TOFR50%difference value /s	TOFR75%difference value /s	Hand TOFR 25% Foot TOFR	Hand TOFR 50% Foot TOFR	Hand TOFR 75% Foot TOFR
1	153	204	51	4	2890	-85	-170	-476	-408	39	72	83
2	136	238	102	72	3409	-204	-595	-680	-85	60	69	80
3	238	323	85	62	3115	238	-34	-85	119	25	55	74
4	289	323	34	4	3238	-340	-765	\	\	68	\	\
5	187	289	102	98	3873	476	238	-153	-306	2	49	96
6	357	408	51	14	3149	51	-391	-255	102	43	53	66
7	289	459	170	40	2027	-204	-391	-170	\	47	55	62
8	272	272	0	0	3842	408	-408	-765	-595	62	97	102
9	425	459	34	1	3264	119	170	289	391	13	28	44
10	306	306	0	0	2448	1020	629	374	442	1	11	53
11	221	272	51	53	3451	-119	-544	-102	238	41	52	65
12	238	187	-51	0	3094	714	-476	-646	-748	80	100	106
13	170	187	17	4	2551	187	85	0	-119	21	52	80
14	290	273	-17	0	\	\	\	\	\	\	\	\
15	228	279	51	74	3285	-306	-748	-901	-1003	92	95	96
16	204	238	34	4	3708	391	34	-136	-119	23	58	78
17	119	187	68	45	3944	102	-459	-680	-884	69	76	90
18	204	289	85	54	3434	697	493	646	459	1	31	45
19	170	204	34	4	2550	884	646	-34	-697	1	55	93
20	187	306	119	79	3536	425	51	-221	-51	21	57	65
21	153	238	85	87	2431	255	119	153	170	3	39	63
22	221	340	119	54	3026	459	646	612	\	1	4	51
23	238	238	0	0	2822	-442	-510	-714	-833	99	99	99
25	187	170	-17	0	2737	17	-340	-357	-340	65	77	91
26	136	153	17	1	2448	34	-136	-374	-612	56	99	99
28	204	238	34	4	3825	0	51	51	-51	18	46	79
30	306	593	287	97	2118	493	306	408	493	2	42	53
31	170	221	51	1	2924	527	102	-102	-289	2	64	104
32	237	390	153	105	3161	476	459	408	323	1	17	48
35	255	306	51	50	3740	612	289	0	-17	2	50	74
36	187	289	102	4	2567	697	289	204	0	1	27	80
38	153	272	119	102	3485	544	289	-493	17	2	60	73
42	187	272	85	34	3859	476	306	-255	-799	1	98	99
43	221	272	51	62	3196	-527	-289	-680	-799	66	95	102
44	204	289	85	43	2856	153	187	153	187	6	36	53
45	187	204	17	2	3298	-85	119	-68	-850	18	57	94
47	221	238	17	3	3519	51	119	170	0	21	33	75
Mean	220.27	281.784	61.5135	34.9444	3122.89	232.657	-21.3714	-148.5	-208.25	30.0571	58.0882	77.6471
SD	64.1399	89.1326	61.788	36.4077	724.291	375.489	391.226	392.872	428.376	30.1478	28.7602	25.5879
PE:04 and 14 did not collect the recovery process

## Sheet: J
NO.	OT（foot-hand）					SRT(foot-hand)
	TOFR=0 (hand)/s	TOFR=0 (foot)/s	TOFR=0 difference value/s	The TOFR of the foot when the hand TOFR0	NTR/s	TOFR1%difference value /s	TOFR25%difference value /s	TOFR50%difference value /s	TOFR75%difference value /s	Hand TOFR 25% Foot TOFR	Hand TOFR 50% Foot TOFR	Hand TOFR 75% Foot TOFR
1	204	289	85	81	3574	\	\	\	\	\	\	\
2	170	272	102	79	3694	289	-85	-34	0	25	50	75
3	204	272	68	57	2992	527	612	-17	-204	1	50	101
4	294	430	136	47	1926	340	-289	-187	-51	49	67	81
5	204	289	85	71	3238	221	-68	102	51	29	41	73
6	136	187	51	68	3649	204	170	136	51	4	39	68
7	238	289	51	85	3638	238	221	-17	-340	2	52	96
8	238	323	85	47	2731	34	68	136	51	20	44	71
9	204	306	102	95	3865	-170	-340	-238	-340	54	72	98
10	170	238	68	60	3332	-68	-68	-374	-544	31	76	87
11	136	323	187	91	3077	-289	-731	-425	-459	66	84	103
12	50	306	256	107	2278	-527	-374	-612	-357	68	82	90
13	285	285	0	0	2325	136	-34	-204	-323	26	70	93
14	204	272	68	66	3383	816	544	374	68	1	1	67
15	238	340	102	51	4012	748	238	-34	-68	1	61	78
16	272	289	17	1	2839	442	85	17	\	16	55	61
17	187	187	0	0	2788	357	527	187	-85	1	22	93
19	221	238	17	2	3485	255	255	-748	-153	1	88	90
21	272	323	51	51	2431	102	-51	-170	-323	31	64	83
22	187	272	85	4	3128	-221	-680	-459	-442	51	74	87
24	221	221	0	0	4199	187	-238	-561	\	58	90	99
25	255	289	34	4	3196	-340	-374	-527	\	67	97	99
26	272	340	68	89	\	\	\	\	\	\	\	\
27	187	238	51	27	3145	663	493	374	187	2	3	43
28	187	306	119	56	\	\	\	\	\	\	\	\
29	255	340	85	56	3400	833	1020	782	\	1	1	1
30	204	323	119	71	2533	340	187	51	-289	14	46	83
31	289	374	85	4	3077	306	-374	-255	-119	48	62	78
32	119	221	102	60	3468	272	306	425	\	5	28	63
33	238	187	-51	0	3213	17	-323	-595	-578	86	103	108
34	374	374	0	0	2737	272	51	-136	-68	23	59	77
35	255	323	68	4	3791	-51	-34	-170	-272	28	59	88
36	357	391	34	2	3400	-697	-1020	-1122	-1207	97	102	102
37	221	323	102	56	2958	187	170	-119	-408	6	76	96
40	289	340	51	4	3145	561	357	-34	-255	1	60	81
41	306	323	17	4	4063	-17	-323	-442	-697	46	60	96
42	221	255	34	1	3247	408	68	68	-119	25	43	100
43	255	255	0	0	2975	68	51	-102	-272	28	61	86
45	255	272	17	1	2992	-119	-391	-544	-697	88	92	97
47	187	221	34	4	4012	-153	-340	-561	-663	64	85	96
48	187	272	85	72	3026	340	-34	-153	-34	26	60	76
50	238	187	-51	0	3468	-34	-221	-272	-340	49	81	106
51	238	408	170	98	3213	17	0	136	289	26	38	56
Mean	226.14	291	64.8605	38.9767	3210.8	162.35	-24.225	-158.1	-257.429	31.625	59.95	83.15
SD	61.6541	58.1567	60.8859	36.8554	868.882	340.972	385.365	367.716	294.407	28.4555	29.5062	27.5087
PE:26 and 28 did not collect the recovery process
